# Supplementary material for: Analytical Validation of an Assay for Concurrent Measurement of Amino Acids in Dog Serum and Comparison of Amino Acid Concentrations between Whole Blood, Plasma, and Serum from Dogs
Source: Metabolites. 2022 Sep 22;12(10):891. doi: 10.3390/metabo12100891 (PMC9608751; doi:10.3390/metabo12100891)
Supplement: Supplementary file 1 [file metabolites-12-00891-s001.zip › Table S1.xlsx]

## Sheet: std dilutions
			Std A (acids/ neutrals)	Std B (bases)	Glutamine	L-norleucine	loading buffer	final volume	dilution factor
	initial concentration (µM)	stock solutions:	2500	2500	2500	2500
						***
STD#	final concentration (µM)		Amount needed in µL
1	750		150	150	150	20	30	500	3.33
2	600		120	120	120	20	120	500	4.16
3	500		100	100	100	20	180	500	5
4	250		50	50	50	20	330	500	10
5	125		25	25	25	20	405	500	20
6	50		10	10	10	20	450	500	50
7	25		5	5	5	20	465	500	100
	25* no IS		12.5	12.5	12.5	0	1212.5	1250
8	20		400 µl (of 25* no IS)			20	80	500	125
9	15		300 µl (of 25* no IS)			20	180	500	166.67
10	10		200 µl (of 25* no IS)			20	280	500	250
11	5		100 µl (of 25* no IS)			20	380	500	500
12	2.5		50 µl (of 25* no IS)			20	430	500	1000
*** Note: the concentration of L-norleucine will always be 100 µM in all final concentrations
