# Supplementary material for: Analytical Validation of an Assay for Concurrent Measurement of Amino Acids in Dog Serum and Comparison of Amino Acid Concentrations between Whole Blood, Plasma, and Serum from Dogs
Source: Metabolites. 2022 Sep 22;12(10):891. doi: 10.3390/metabo12100891 (PMC9608751; doi:10.3390/metabo12100891)
Supplement: Supplementary file 1 [file metabolites-12-00891-s001.zip › Table S2.xlsx]

## Sheet: SN
concentration	replicate							concentration	replicate							concentration	replicate							concentration	replicate								Average Signal to Noise
2.5 µM	2	3	4	5	CV%	Average SN		5 µM	2	3	4	5	CV%	Average SN		10 µM	2	3	4	5	CV%	Average SN		15 µM	2	3	4	5	CV%	Average SN		AA/concentration (µM)	2.5	5	10	15
Phser	26.0104	27.3873	27.3824	25.4874	3.1566	26.5669		Phser	54.8649	54.628	51.6579	52.0724	2.72112	53.3058		Phser	99.8868	101.387	101.54	98.5753	1.20568	100.347		Phser	146.164	146.944	145.075	145.18	0.524983	145.841		Phser	26.5669	53.3058	100.347	145.841
Taur	17.0551	17.2323	18.2621	15.756	5.21638	17.0764		Taur	32.9933	31.1586	32.9455	30.3262	3.61582	31.8559		Taur	62.1826	60.6993	60.7819	60.714	1.02959	61.0945		Taur	88.4059	88.0443	88.1995	87.5436	0.361596	88.0483		Taur	17.0764	31.8559	61.0945	88.0483
Pea	11.1954	10.5863	9.46241	9.49273	7.25452	10.1842		Pea	20.2586	20.3903	20.1225	18.7292	3.36267	19.8752		Pea	35.7444	35.8021	36.114	35.5879	0.533689	35.8121		Pea	53.0162	51.3833	51.1436	51.2655	1.47653	51.7022		Pea	10.1842	19.8752	35.8121	51.7022
Urea	0	0	0	0	#DIV/0!	0		Urea	0	0	0	0	#DIV/0!	0		Urea	2.51637	2.49089	2.08777	2.65985	8.71815	2.43872		Urea	3.22975	2.96555	2.49825	3.16504	9.65855	2.96464		Urea	0	0	2.43872	2.96464
Asp	12.2152	12.1338	12.847	11.0042	5.50955	12.0501		Asp	23.8836	22.5998	22.6215	22.5567	2.4415	22.9154		Asp	42.6194	41.2587	41.7343	41.4281	1.25616	41.7601		Asp	61.1651	61.156	60.5861	58.8809	1.54533	60.447		Asp	12.0501	22.9154	41.7601	60.447
Thr	7.61721	7.74531	7.26873	6.7948	5.00542	7.35651		Thr	14.1007	12.3694	14.3286	13.8574	5.60445	13.664		Thr	25.1087	25.4233	25.2989	24.9481	0.719157	25.1947		Thr	37.7746	36.3323	36.7197	36.1597	1.70691	36.7466		Thr	7.35651	13.664	25.1947	36.7466
Ser	7.41989	7.90832	8.28683	7.48029	4.51468	7.77383		Ser	14.2315	14.1561	13.2881	13.6776	2.76133	13.8383		Ser	25.2188	25.7398	25.5994	25.1134	1.02023	25.4179		Ser	36.625	36.2874	36.3095	35.2848	1.39535	36.1267		Ser	7.77383	13.8383	25.4179	36.1267
Asn	3.28198	3.66335	3.20504	3.42713	5.143	3.39437		Asn	4.84713	5.58376	5.27945	5.10501	5.14803	5.20384		Asn	10.6675	8.71812	10.1536	10.689	7.97645	10.0571		Asn	13.9345	13.8121	13.5578	13.6172	1.09801	13.7304		Asn	3.39437	5.20384	10.0571	13.7304
Glu	3.38117	4.69785	3.58094	4.09232	12.9402	3.93807		Glu	6.06791	5.85735	5.76513	5.70656	2.34594	5.84924		Glu	13.8145	13.8338	13.4952	13.9088	1.15259	13.7631		Glu	18.9757	18.4076	18.9424	18.5093	1.35302	18.7088		Glu	3.93807	5.84924	13.7631	18.7088
Gln	3.8742	3.92416	3.59034	4.32336	6.65371	3.92801		Gln	5.13783	6.20577	6.36021	6.56027	9.074	6.06602		Gln	13.7044	14.0884	13.4138	13.5783	1.81628	13.6962		Gln	18.685	18.7025	18.6687	18.2125	1.10484	18.5672		Gln	3.92801	6.06602	13.6962	18.5672
Sarc	0	0	0	0	#DIV/0!	0		Sarc	0	0	0	0	#DIV/0!	0		Sarc	1.48973	1.06148	1.12867	2.30419	33.0346	1.49602		Sarc	2.85045	2.82129	2.34493	3.05102	9.3674	2.76692		Sarc	0	0	1.49602	2.76692
AAAA	4.91495	4.16381	4.04734	4.47888	7.6339	4.40124		AAAA	8.32937	8.30216	8.22063	7.4454	4.52472	8.07439		AAAA	16.7802	17.1382	16.6031	15.3027	4.21272	16.456		AAAA	23.9399	22.0727	22.9996	23.1657	2.88091	23.0445		AAAA	4.40124	8.07439	16.456	23.0445
Gly	4.93416	5.63873	5.49869	5.44989	4.95838	5.38037		Gly	10.0581	10.6167	9.92978	10.6761	3.19783	10.3202		Gly	19.0831	20.0733	19.6813	20.6875	2.93716	19.8813		Gly	29.1146	28.3136	29.4651	30.3124	2.44893	29.3014		Gly	5.38037	10.3202	19.8813	29.3014
Ala	6.45037	3.75598	4.21704	5.10609	21.0378	4.88237		Ala	8.93757	8.58784	8.66873	8.69594	1.49463	8.72252		Ala	16.9057	16.658	17.0974	15.5204	3.69835	16.5454		Ala	25.9266	23.6217	24.4292	23.2159	4.266	24.2984		Ala	4.88237	8.72252	16.5454	24.2984
Citr	5.82209	7.12292	7.43059	6.50694	9.16912	6.72064		Citr	10.1708	11.5501	10.197	11.6744	6.56605	10.8981		Citr	17.6837	17.8885	17.9959	18.32	1.28026	17.972		Citr	25.7999	27.2682	25.8312	26.4219	2.26158	26.3303		Citr	6.72064	10.8981	17.972	26.3303
Aaba	4.10502	4.54442	4.71211	3.85663	7.91305	4.30454		Aaba	11.5104	11.1501	9.95347	10.6545	5.398	10.8171		Aaba	20.3409	20.0282	18.3822	20.1546	3.97464	19.7265		Aaba	29.3476	26.3631	27.8453	29.5624	4.55858	28.2796		Aaba	4.30454	10.8171	19.7265	28.2796
Val	5.36434	5.57138	5.47338	5.77984	2.75747	5.54723		Val	10.1176	9.40737	9.80892	9.47813	2.92001	9.70301		Val	18.4893	19.4415	17.8106	18.8272	3.15985	18.6421		Val	26.212	26.0964	23.914	25.5244	3.60447	25.4367		Val	5.54723	9.70301	18.6421	25.4367
Cys	7.72386	8.56853	7.44369	7.19235	6.70217	7.73211		Cys	13.4135	13.8531	14.0707	13.2397	2.43735	13.6442		Cys	26.2636	27.5988	25.3853	25.9589	3.08962	26.3016		Cys	38.7345	37.6775	38.9053	37.296	1.78949	38.1533		Cys	7.73211	13.6442	26.3016	38.1533
Met	8.08904	8.06003	8.71232	8.18952	3.19485	8.26273		Met	15.2022	15.1728	15.1045	15.1466	0.236867	15.1565		Met	27.4136	28.2547	28.3664	29.0402	2.04458	28.2687		Met	41.2714	41.3616	40.9825	41.0977	0.358329	41.1783		Met	8.26273	15.1565	28.2687	41.1783
Cysth	7.14575	7.95563	8.68627	7.35681	7.68829	7.78611		Cysth	14.0526	13.9068	14.3138	14.375	1.34685	14.1621		Cysth	26.1559	27.6014	27.3776	27.2545	2.05776	27.0973		Cysth	39.4325	39.3422	38.1794	38.7326	1.30026	38.9217		Cysth	7.78611	14.1621	27.0973	38.9217
Ile	13.9871	14.8745	13.8078	14.676	3.13178	14.3364		Ile	24.8765	24.0192	24.3497	24.9462	1.55849	24.5479		Ile	43.7194	43.6098	44.4724	45.0597	1.33407	44.2153		Ile	63.9472	63.1267	63.634	60.9014	1.89466	62.9023		Ile	14.3364	24.5479	44.2153	62.9023
Leu	13.6421	13.6966	13.1577	14.234	2.78627	13.6826		Leu	24.1978	23.5445	23.3995	24.2183	1.55892	23.84		Leu	43.4874	44.3698	44.8532	45.1965	1.44401	44.4767		Leu	63.955	64.2185	62.0471	63.9284	1.36578	63.5373		Leu	13.6826	23.84	44.4767	63.5373
Tyr	9.58724	9.34107	9.26791	7.6819	8.3925	8.96953		Tyr	17.4365	15.686	16.1389	16.4611	3.91155	16.4306		Tyr	30.5586	30.6561	30.3013	31.2717	1.1606	30.6969		Tyr	45.2863	44.8718	44.7134	43.2641	1.71194	44.5339		Tyr	8.96953	16.4306	30.6969	44.5339
B-ala	3.04223	2.92851	3.33907	2.92736	5.49584	3.05929		B-ala	4.41339	4.69877	4.059	4.50113	5.24316	4.41807		B-ala	7.50617	7.38812	7.61817	7.22043	1.98223	7.43322		B-ala	10.5421	10.235	11.3428	10.9345	3.86751	10.7636		B-ala	3.05929	4.41807	7.43322	10.7636
Phe	8.27307	7.48463	6.49414	6.68429	9.75531	7.23403		Phe	13.7942	12.6806	13.7601	13.1843	3.4333	13.3548		Phe	25.6353	25.1691	25.883	25.1485	1.22853	25.459		Phe	37.8318	37.681	38.7465	35.1513	3.57333	37.3527		Phe	7.23403	13.3548	25.459	37.3527
Baiba	3.37395	2.71555	3.1698	2.07281	17.629	2.83303		Baiba	4.53996	3.94341	3.83691	3.24471	11.8082	3.89125		Baiba	5.97385	6.62874	5.58916	5.01072	10.1422	5.80062		Baiba	7.80887	8.77832	7.3192	8.21767	6.67458	8.03102		Baiba	2.83303	3.89125	5.80062	8.03102
Homocys	10.8895	11.671	10.9222	10.5752	3.65439	11.0145		Homocys	22.8713	22.9284	25.1211	23.3787	3.87739	23.5749		Homocys	44.5477	44.6901	44.3076	45.5861	1.07961	44.7829		Homocys	66.2201	65.5781	63.9225	64.1837	1.46973	64.9761		Homocys	11.0145	23.5749	44.7829	64.9761
Gaba	2.03055	1.9706	2.69584	1.18159	27.2474	1.96965		Gaba	4.7565	4.17294	5.30164	5.22497	9.25703	4.86401		Gaba	10.7454	10.2141	10.4919	9.92592	2.95866	10.3443		Gaba	17.3294	17.0931	16.3039	16.8426	2.2544	16.8923		Gaba	1.96965	4.86401	10.3443	16.8923
Ethan	24.1434	19.6945	20.5895	19.919	8.51393	21.0866		Ethan	21.1117	19.066	18.9303	21.367	5.59314	20.1188		Ethan	20.8504	20.4501	21.2769	22.5539	3.71175	21.2828		Ethan	23.0979	21.9385	25.0311	24.8518	5.39682	23.7298		Ethan	21.0866	20.1188	21.2828	23.7298
Amm	13.1963	17.2048	14.647	14.123	10.0476	14.7928		Amm	18.8408	19.7206	17.8232	19.0098	3.59623	18.8486		Amm	24.08	28.0038	24.0448	25.8292	6.35957	25.4894		Amm	33.036	33.3605	33.2612	34.2696	1.4031	33.4818		Amm	14.7928	18.8486	25.4894	33.4818
Hylys	12.5096	16.5985	13.7038	12.0512	12.9069	13.7158		Hylys	21.4697	22.5507	18.723	20.498	6.76082	20.8104		Hylys	32.0023	34.5246	28.9034	31.3567	6.31146	31.6967		Hylys	44.6328	42.0435	42.4186	44.729	2.83636	43.456		Hylys	13.7158	20.8104	31.6967	43.456
Orn	12.8777	13.697	12.9916	12.5104	3.3016	13.0192		Orn	27.396	28.2045	28.1776	28.8946	1.88302	28.1682		Orn	54.3049	53.5582	54.587	52.9267	1.20631	53.8442		Orn	80.1129	79.453	78.1122	77.6927	1.24303	78.8427		Orn	13.0192	28.1682	53.8442	78.8427
Lys	12.2747	11.7736	12.7606	11.3716	4.33778	12.0451		Lys	23.7778	23.7321	23.2307	23.0188	1.38341	23.4399		Lys	45.5821	45.0499	45.0329	44.5075	0.843565	45.0431		Lys	66.6666	65.8904	64.7532	64.6545	1.27423	65.4912		Lys	12.0451	23.4399	45.0431	65.4912
1-Mhis	9.22555	10.4677	9.49021	9.32698	5.13254	9.62762		1-Mhis	19.0544	19.288	18.3666	19.0094	1.80573	18.9296		1-Mhis	36.0212	36.5431	36.0769	35.075	1.48375	35.9291		1-Mhis	52.5509	52.4934	51.3077	49.6078	2.32009	51.49		1-Mhis	9.62762	18.9296	35.9291	51.49
His	9.82469	9.19018	9.27164	9.7647	2.98704	9.5128		His	18.1306	19.4879	17.4075	19.5514	4.89238	18.6443		His	36.1532	38.0505	38.8457	36.0275	3.25409	37.2692		His	54.608	56.7194	54.8548	52.8006	2.53595	54.7457		His	9.5128	18.6443	37.2692	54.7457
Trp	2.58416	3.99472	3.16664	3.45828	15.4315	3.30095		Trp	4.81229	8.30495	4.98948	8.55566	26.5249	6.66559		Trp	14.5615	13.857	14.4988	13.6812	2.72945	14.1496		Trp*	0	0	0	0	#DIV/0!	0		Trp	3.30095	6.66559	14.1496	0.0*
3-Mhis	7.56	7.19238	7.19908	6.88119	3.33411	7.20816		3-Mhis	13.7649	15.9975	12.8019	15.0427	8.44902	14.4018		3-Mhis	30.5271	30.8144	30.7512	29.3645	1.93317	30.3643		3-Mhis	46.6445	46.3494	44.9566	44.6382	1.89178	45.6472		3-Mhis	7.20816	14.4018	30.3643	45.6472
Ans	3.67922	3.91373	3.90956	3.33775	6.33337	3.71006		Ans	5.47888	5.45312	5.8473	5.08714	4.91913	5.46661		Ans	9.91514	9.48586	10.0058	10.0153	2.20154	9.85552		Ans	16.1727	16.533	15.4152	15.7888	2.61541	15.9774		Ans	3.71006	5.46661	9.85552	15.9774
Car	3.07884	3.48977	3.88182	3.78479	8.77999	3.55881		Car	5.96136	6.08816	6.13461	6.17971	1.33852	6.09096		Car	10.8307	10.9715	11.012	10.9656	0.62435	10.9449		Car	15.4505	15.3593	15.7752	14.5214	3.02821	15.2766		Car	3.55881	6.09096	10.9449	15.2766
Arg	5.90277	7.3954	7.14957	5.93729	10.3377	6.59625		Arg	12.4561	12.7224	12.5871	11.5969	3.56232	12.3406		Arg	23.0107	21.4185	22.7638	22.953	2.89273	22.5365		Arg	34.4324	32.7685	32.3167	32.9522	2.39634	33.1174		Arg	6.59625	12.3406	22.5365	33.1174
Hypro	0	2.73336	1.63152	1.74705	64.1767	1.52798		Hypro	3.06265	2.47442	3.23647	2.75275	10.1342	2.88157		Hypro	3.50943	4.0089	3.70194	3.69672	4.80298	3.72925		Hypro	5.71218	5.68009	5.62172	5.07852	4.68459	5.52313		Hypro	1.52798	2.88157	3.72925	5.52313
Pro	0	2.68954	1.8956	2.40511	59.9854	1.74756		Pro	3.62463	4.18458	3.7841	4.26406	6.74768	3.96434		Pro	4.90609	5.76384	4.9457	5.5225	6.98106	5.28453		Pro	7.35398	7.46796	8.40762	7.27852	5.97478	7.62702		Pro	1.74756	3.96434	5.28453	7.62702
																								*SN could not be calculated due to close proximity of surrounding peaks								*SN could not be calculated due to close proximity of surrounding peaks
