# Supplementary material for: Analytical Validation of an Assay for Concurrent Measurement of Amino Acids in Dog Serum and Comparison of Amino Acid Concentrations between Whole Blood, Plasma, and Serum from Dogs
Source: Metabolites. 2022 Sep 22;12(10):891. doi: 10.3390/metabo12100891 (PMC9608751; doi:10.3390/metabo12100891)
Supplement: Supplementary file 1 [file metabolites-12-00891-s001.zip › Table S5.xlsx]

## Sheet: spiking
phosphoserine
sample	no spike	low spike (100 µM)	medium spike (200 µM)	high spike (300 µM)	low %R	medium %R	high %R
dog 1	0	59.4	187.002	326.74	59.4	93.501	108.913
dog 2	0	49.368	189.306	342.164	49.368	94.653	114.055
dog 3	0	59.94	202.78	348.42	59.94	101.39	116.14
dog 4	0	51.732	200.984	358.262	51.732	100.492	119.421
dog 5	0	51.862	198.48	341.764	51.862	99.24	113.921
			mean %R		54.4604	97.8552	114.49
taurine
sample	no spike	low spike (100 µM)	medium spike (200 µM)	high spike (300 µM)	low %R	medium %R	high %R
dog 1	191.942	302.282	412.804	511.072	133.373	133.464	129.41
dog 2	80.57	194.928	294.47	409.33	124.026	116.618	119.255
dog 3	142.694	237.496	337.708	435.952	111.925	114.63	114.876
dog 4	138.542	244.348	345.758	461.498	122.431	120.233	124.277
dog 5	138.11	250.852	347.718	447.77	129.315	121.377	119.793
			mean %R		124.214	121.265	121.522
phosphoethanolamine
sample	no spike	low spike (100 µM)	medium spike (200 µM)	high spike (300 µM)	low %R	medium %R	high %R
dog 1	0	81.48	219.064	343.246	81.48	109.532	114.415
dog 2	0	87.97	192.952	316.398	87.97	96.476	105.466
dog 3	0	88.652	197.138	306.912	88.652	98.569	102.304
dog 4	0	81.682	190.632	315.478	81.682	95.316	105.159
dog 5	0	90.484	199.704	308.648	90.484	99.852	102.883
			mean %R		86.0536	99.949	106.045
urea
sample	no spike	low spike (100 µM)	medium spike (200 µM)	high spike (300 µM)	low %R	medium %R	high %R
dog 1	11908.3	10525.6	9354.18	8122.97	46.3006	151.941	167.223
dog 2	3327.07	3085.8	2823.45	2518.55	157.973	147.439	129.74
dog 3	5545.36	5095.3	4616.34	3993.4	215.379	200.933	148.123
dog 4	6456.84	5850.72	5368.72	4663.96	168.705	230.762	177.195
dog 5	10267.7	9649.85	8442.3	7315.33	614.312	319.442	248.012
			mean %R		240.534	210.103	174.058
aspartic acid
sample	no spike	low spike (100 µM)	medium spike (200 µM)	high spike (300 µM)	low %R	medium %R	high %R
dog 1	2.158	103.958	210.278	318.166	102.059	104.319	105.595
dog 2	0	93.462	200.26	314.646	93.462	100.13	104.882
dog 3	6.284	112.674	223.02	332.368	107.144	109.122	109.449
dog 4	0	100.138	212.664	328.824	100.138	106.332	109.608
dog 5	0	98.68	204.646	317.138	98.68	102.323	105.713
			mean %R		100.297	104.445	107.049
threonine
sample	no spike	low spike (100 µM)	medium spike (200 µM)	high spike (300 µM)	low %R	medium %R	high %R
dog 1	363.79	428.442	496.41	549.934	108.307	109.965	105.703
dog 2	197.13	283.296	363.346	453.266	109.822	106.764	109.034
dog 3	161.446	257.87	347.416	432.546	115.798	112.359	109.74
dog 4	397.714	461.022	532.374	595.878	111.034	115.056	113.78
dog 5	267.034	351.404	420.576	503.04	116.414	108.815	110.713
			mean %R		112.275	110.592	109.794
serine
sample	no spike	low spike (100 µM)	medium spike (200 µM)	high spike (300 µM)	low %R	medium %R	high %R
dog 1	111.09	207.426	295.608	388.098	109.667	105.59	105.667
dog 2	103.624	196.84	289.744	390.534	105.651	105.495	108.072
dog 3	110.12	208.87	303.466	397.12	111.964	109.887	108.881
dog 4	95.032	194.144	295.24	396.034	110.516	111.508	111.738
dog 5	90.066	189.938	282.492	382.316	110.68	107.021	108.225
			mean %R		109.696	107.9	108.516
asparagine
sample	no spike	low spike (100 µM)	medium spike (200 µM)	high spike (300 µM)	low %R	medium %R	high %R
dog 1	168.478	227.068	315.182	392.906	78.8074	93.5694	95.0267
dog 2	48.408	142.3	242.622	349.29	99.701	102.916	106.103
dog 3	47.602	143.926	245.434	348.668	102.036	104.628	106.068
dog 4	38.21	137.99	247.206	354.178	104.365	109.083	109.908
dog 5	62.95	165.398	252.74	352.034	110.002	102.449	103.915
			mean %R		98.9824	102.529	104.204
glutamic acid
sample	no spike	low spike (100 µM)	medium spike (200 µM)	high spike (300 µM)	low %R	medium %R	high %R
dog 1	32.534	124.374	228.294	325.82	95.7441	101.784	101.666
dog 2	13.16	108.378	206.288	316.29	96.7972	98.1432	102.623
dog 3	67.64	157.194	255.998	349.824	97.6708	102.296	102.178
dog 4	49.386	142.316	246.334	345.09	98.8563	104.4	104.494
dog 5	28.944	128.62	219.938	324.95	103.149	98.9703	102.142
			mean %R		98.4435	101.119	102.621
glutamine
sample	no spike	low spike (100 µM)	medium spike (200 µM)	high spike (300 µM)	low %R	medium %R	high %R
dog 1	395.784	459.094	505.508	572.596	110.804	102.356	106.431
dog 2	641.956	685.794	712.612	754.484	120.873	112.363	114.544
dog 3	667.246	714.12	732.394	766.704	126.944	112.644	113.222
dog 4	686.942	721.186	756.572	797.508	116.677	117.248	119.288
dog 5	600.388	667.322	679.23	721.746	138.981	111.468	112.499
			mean %R		122.856	111.216	113.197
sarcosine
sample	no spike	low spike (100 µM)	medium spike (200 µM)	high spike (300 µM)	low %R	medium %R	high %R
dog 1	0	85.052	170.868	312.352	85.052	85.434	104.117
dog 2	0	51.892	150.908	247.876	51.892	75.454	82.6253
dog 3	0	94.854	186.184	272.236	94.854	93.092	90.7453
dog 4	0	83.998	182.762	293.064	83.998	91.381	97.688
dog 5	0	80.674	159.866	275.002	80.674	79.933	91.6673
			mean %R		79.294	85.0588	93.3687
alpha-aminoadipic acid
sample	no spike	low spike (100 µM)	medium spike (200 µM)	high spike (300 µM)	low %R	medium %R	high %R
dog 1	0	85.126	190.158	301.888	85.126	95.079	100.629
dog 2	0	71.178	173.354	286.362	71.178	86.677	95.454
dog 3	0	83.454	190.9	304.13	83.454	95.45	101.377
dog 4	0	73.108	181.044	297.616	73.108	90.522	99.2053
dog 5	0	81.286	184.362	295.146	81.286	92.181	98.382
			mean %R		78.8304	91.9818	99.0095
glycine
sample	no spike	low spike (100 µM)	medium spike (200 µM)	high spike (300 µM)	low %R	medium %R	high %R
dog 1	200.022	276.852	357.42	446.226	100.833	102.702	106.071
dog 2	199.396	286.096	366.928	459.126	110.628	107.694	110.504
dog 3	358.388	430.08	496.14	558.888	114.699	111.883	109.84
dog 4	212.35	295.968	383.588	472.838	109.1	111.101	112.311
dog 5	160.986	257.404	341.892	429.76	115.736	109.771	108.91
			mean %R		110.199	108.63	109.527
alanine
sample	no spike	low spike (100 µM)	medium spike (200 µM)	high spike (300 µM)	low %R	medium %R	high %R
dog 1	755.02	797.726	819.378	818.288	133.308	122.781	111.692
dog 2	354.934	421.834	487.522	559.504	109.492	108.886	110.782
dog 3	402.114	471.466	529.592	585.278	117.606	111.993	109.308
dog 4	242.286	323.536	407.556	491.396	110.324	111.709	112.111
dog 5	577.412	641.464	667.782	708.288	133.341	114.474	112.915
			mean %R		120.814	113.969	111.362
citrulline
sample	no spike	low spike (100 µM)	medium spike (200 µM)	high spike (300 µM)	low %R	medium %R	high %R
dog 1	10.838	110.834	215.682	321.924	101.297	103.723	104.996
dog 2	44.42	146.402	243.044	351.374	107.312	104.642	107.648
dog 3	65.53	164.254	260.05	364.856	106.588	105.124	107.639
dog 4	34.79	138.806	243.462	353.588	108.191	108.511	110.441
dog 5	63.76	166.248	261.594	362.81	110.139	106.568	107.335
			mean %R		106.705	105.714	107.612
alpha-aminobutyric acid
sample	no spike	low spike (100 µM)	medium spike (200 µM)	high spike (300 µM)	low %R	medium %R	high %R
dog 1	23.216	123.868	225.004	331.492	103.438	103.68	105.545
dog 2	40.528	142.532	238.796	348.636	106.867	103.997	107.566
dog 3	5.088	106.808	212.658	319.478	102.331	104.396	105.407
dog 4	21.188	126.4	231.406	339.956	107.755	107.652	108.799
dog 5	33.98	139.154	236.298	342.522	109.252	105.237	106.925
			mean %R		105.928	104.992	106.848
valine
sample	no spike	low spike (100 µM)	medium spike (200 µM)	high spike (300 µM)	low %R	medium %R	high %R
dog 1	335.874	416.274	487.274	544.014	120.705	116.005	109.685
dog 2	193.258	276.786	357.276	446.632	106.719	105.2	107.649
dog 3	171.746	255.042	339.64	426.364	103.906	104.557	105.482
dog 4	122.458	213.076	308.468	404.476	105.313	107.7	108.701
dog 5	330.05	414.138	469.334	536.476	123.694	109.248	108.415
			mean %R		112.067	108.542	107.986
cystine
sample	no spike	low spike (50 µM)	medium spike (100 µM)	high spike (150 µM)	low %R	medium %R	high %R
dog 1	11.394	61.126	113.56	164.618	102.199	104.901	104.884
dog 2	0	43.434	98.258	155.446	86.868	98.258	103.631
dog 3	0	41.734	96.792	148.956	83.468	96.792	99.304
dog 4	0	44.098	96.31	157.032	88.196	96.31	104.688
dog 5	0	45.37	95.53	154.44	90.74	95.53	102.96
			mean %R		90.2941	98.3581	103.093
methionine
sample	no spike	low spike (100 µM)	medium spike (200 µM)	high spike (300 µM)	low %R	medium %R	high %R
dog 1	66.886	162.646	261.582	358.644	103.786	105.374	105.279
dog 2	56.408	156.128	252.82	360.122	106.489	104.975	108.007
dog 3	27.156	128.274	232.336	337.27	104.377	105.849	106.63
dog 4	45.954	147.128	251.598	359.076	106.688	108.336	109.888
dog 5	59.386	163.7	256.042	356.91	111.44	105.454	106.301
			mean %R		106.556	105.998	107.221
cystathionine
sample	no spike	low spike (100 µM)	medium spike (200 µM)	high spike (300 µM)	low %R	medium %R	high %R
dog 1	0	89.318	198.376	307.946	89.318	99.188	102.649
dog 2	0	90.42	197.366	312.54	90.42	98.683	104.18
dog 3	0	91.63	199.008	311.004	91.63	99.504	103.668
dog 4	0	98.444	206.596	321.846	98.444	103.298	107.282
dog 5	0	101.138	205.14	315.332	101.138	102.57	105.111
			mean %R		94.19	100.649	104.578
isoleucine
sample	no spike	low spike (100 µM)	medium spike (200 µM)	high spike (300 µM)	low %R	medium %R	high %R
dog 1	158.38	255.898	342.502	424.778	116.524	111.067	107.805
dog 2	62.106	157.524	253.308	357.03	102.871	103.054	105.761
dog 3	50.056	145.878	245.768	346.39	101.829	103.863	104.785
dog 4	26.688	128.368	230.88	339.788	104.883	105.299	107.569
dog 5	92.492	192.24	280.114	377.61	110.847	104.91	106.138
			mean %R		107.391	105.638	106.412
leucine
sample	no spike	low spike (100 µM)	medium spike (200 µM)	high spike (300 µM)	low %R	medium %R	high %R
dog 1	197.636	283.716	366.45	446.076	109.796	108.123	106.53
dog 2	116.35	211.008	302.926	402.492	108.62	107.25	109.343
dog 3	87.094	184.208	278.132	376.81	107.565	105.97	107.023
dog 4	57.998	159.268	262.156	370.988	108.23	109.039	111.29
dog 5	198.128	293.076	369.156	454.344	118.723	109.289	109.181
			mean %R		110.587	107.934	108.673
tyrosine
sample	no spike	low spike (100 µM)	medium spike (200 µM)	high spike (300 µM)	low %R	medium %R	high %R
dog 1	27.616	125.636	223.53	327.532	101.334	101.271	103.286
dog 2	33.984	133.282	233.072	340.592	103.376	103.622	106.281
dog 3	34.752	131.93	230.968	333.588	101.348	102.278	103.782
dog 4	13.814	120.328	221.738	337.96	108.172	105.62	109.706
dog 5	33.962	137.446	233.388	340.024	107.559	103.788	106.096
			mean %R		104.358	103.316	105.83
beta-alanine
sample	no spike	low spike (100 µM)	medium spike (200 µM)	high spike (300 µM)	low %R	medium %R	high %R
dog 1	0	96.974	219.154	344.682	96.974	109.577	114.894
dog 2	0	103.978	206.558	318.304	103.978	103.279	106.101
dog 3	0	96.784	212.972	304.77	96.784	106.486	101.59
dog 4	0	104.552	203.048	311.88	104.552	101.524	103.96
dog 5	0	101.854	203.378	321.462	101.854	101.689	107.154
			mean %R		100.828	104.511	106.74
phenylalanine
sample	no spike	low spike (100 µM)	medium spike (200 µM)	high spike (300 µM)	low %R	medium %R	high %R
dog 1	49.468	141.476	240.442	339.074	97.9442	101.423	102.471
dog 2	53.384	150.314	247.098	352.37	103.336	103.263	106.068
dog 3	44.922	144.4	242.066	341.786	104.869	103.963	104.345
dog 4	36.828	138.104	237.516	346.13	105.695	104.763	107.52
dog 5	54.45	154.31	245.966	349.056	106.394	102.292	104.736
			mean %R		103.648	103.141	105.028
beta-aminoisobutyric acid
sample	no spike	low spike (100 µM)	medium spike (200 µM)	high spike (300 µM)	low %R	medium %R	high %R
dog 1	0	65.868	178.996	291.844	65.868	89.498	97.2813
dog 2	0	101.682	202.04	314.182	101.682	101.02	104.727
dog 3	0	97.952	194.316	303.606	97.952	97.158	101.202
dog 4	0	92.764	189.482	307.624	92.764	94.741	102.541
dog 5	0	102.212	198.824	314.758	102.212	99.412	104.919
			mean %R		92.0956	96.3658	102.134
homocystine
sample	no spike	low spike (100 µM)	medium spike (200 µM)	high spike (300 µM)	low %R	medium %R	high %R
dog 1	0	76.032	195.056	309.654	76.032	97.528	103.218
dog 2	0	61.704	184.476	316.074	61.704	92.238	105.358
dog 3	0	73.902	186.806	310.862	73.902	93.403	103.621
dog 4	0	61.018	184.658	312.892	61.018	92.329	104.297
dog 5	0	71.434	187.428	313.924	71.434	93.714	104.641
			mean %R		68.818	93.8424	104.227
gamma-aminoisobutyric acid
sample	no spike	low spike (100 µM)	medium spike (200 µM)	high spike (300 µM)	low %R	medium %R	high %R
dog 1	0	91.6	201.088	313.506	91.6	100.544	104.502
dog 2	0	90.808	197.194	314.616	90.808	98.597	104.872
dog 3	0	101.746	199.708	307.5	101.746	99.854	102.5
dog 4	0	84.13	196.356	308.758	84.13	98.178	102.919
dog 5	0	99.452	201.094	311.588	99.452	100.547	103.863
			mean %R		93.5472	99.544	103.731
ethanolamine
sample	no spike	low spike (100 µM)	medium spike (200 µM)	high spike (300 µM)	low %R	medium %R	high %R
dog 1	0	115.414	230.128	347.908	115.414	115.064	115.969
dog 2	0	114.176	218.296	328.03	114.176	109.148	109.343
dog 3	0	129.604	222.098	325.588	129.604	111.049	108.529
dog 4	0	111.58	219.032	330.358	111.58	109.516	110.119
dog 5	0	127.186	220.876	324.664	127.186	110.438	108.221
			mean %R		119.592	111.043	110.437
ammonia
sample	no spike	low spike (100 µM)	medium spike (200 µM)	high spike (300 µM)	low %R	medium %R	high %R
dog 1	17.178	136.07	220.376	339.978	120.953	103.66	109.661
dog 2	18.204	116.732	223.946	331.398	100.712	105.055	106.582
dog 3	47.82	155.412	251.16	349.498	113.33	107.408	106.298
dog 4	45.164	136.072	248.684	350.878	96.3277	107.18	107.324
dog 5	32.626	144.48	235.882	343.53	115.769	105.543	107.55
			mean %R		109.419	105.769	107.483
hydroxylysine
sample	no spike	low spike (100 µM)	medium spike (200 µM)	high spike (300 µM)	low %R	medium %R	high %R
dog 1	0	89.394	199.218	310.794	89.394	99.609	103.598
dog 2	0	76.26	190.234	310.376	76.26	95.117	103.459
dog 3	0	92.054	196.13	307.666	92.054	98.065	102.555
dog 4	0	75.31	189.278	308.7	75.31	94.639	102.9
dog 5	0	85.888	193.862	305.748	85.888	96.931	101.916
			mean %R		83.7812	96.8722	102.886
ornithine
sample	no spike	low spike (100 µM)	medium spike (200 µM)	high spike (300 µM)	low %R	medium %R	high %R
dog 1	21.79	125.066	234.288	339.982	105.891	108.864	108.679
dog 2	0	81.404	198.946	326.146	81.404	99.473	108.715
dog 3	0	109.586	212.902	330.016	109.586	106.451	110.005
dog 4	0	86.204	204.316	328.04	86.204	102.158	109.347
dog 5	0	103.238	214.548	331.426	103.238	107.274	110.475
			mean %R		97.2646	104.844	109.444
lysine
sample	no spike	low spike (100 µM)	medium spike (200 µM)	high spike (300 µM)	low %R	medium %R	high %R
dog 1	314.56	410.396	486.874	542.194	133.583	123.904	113.625
dog 2	225.112	301.086	388.726	480.916	102.987	108.82	112.281
dog 3	158.26	262.288	340.048	432.442	123.019	109.885	110.385
dog 4	85.752	182.828	287.772	392.2	107.366	111.3	112.44
dog 5	403.438	483.102	535.326	593.52	128.077	114.357	111.773
			mean %R		119.007	113.653	112.101
1-methylhistidine
sample	no spike	low spike (100 µM)	medium spike (200 µM)	high spike (300 µM)	low %R	medium %R	high %R
dog 1	147.308	244.084	339.832	422.036	114.453	113.939	109.253
dog 2	0	90.53	200.148	317.936	90.53	100.074	105.979
dog 3	0	104.576	204.418	315.682	104.576	102.209	105.227
dog 4	0	96.4	206.848	323.028	96.4	103.424	107.676
dog 5	12.728	119.066	221.668	327.022	107.865	105.997	106.292
			mean %R		102.765	105.129	106.885
histidine
sample	no spike	low spike (100 µM)	medium spike (200 µM)	high spike (300 µM)	low %R	medium %R	high %R
dog 1	70.092	161.798	258.264	351.596	100.117	102.497	102.246
dog 2	65.932	156.454	258.214	369.558	98.4338	104.053	109.121
dog 3	70.966	176.684	264.962	365.576	114.234	105.514	106.719
dog 4	78.252	169.684	267.16	375.78	100.822	103.844	108.566
dog 5	77.166	178.768	272.16	372.706	110.862	106.757	107.773
			mean %R		104.894	104.533	106.885
tryptophan
sample	no spike	low spike (100 µM)	medium spike (200 µM)	high spike (300 µM)	low %R	medium %R	high %R
dog 1	26.93	117.582	221.878	316.4	93.8836	100.706	99.7216
dog 2	43.43	123.41	213.39	309.412	85.1916	90.1916	93.8723
dog 3	45.008	130.408	213.74	309.174	90.801	89.767	93.4563
dog 4	19.714	104.326	202.554	301.03	86.9777	93.7857	96.1377
dog 5	73.774	158.732	236.84	326.76	93.8109	90.3859	93.1815
			mean %R		90.1329	92.9671	95.2739
3-methylhistidine
sample	no spike	low spike (100 µM)	medium spike (200 µM)	high spike (300 µM)	low %R	medium %R	high %R
dog 1	19.474	126.758	236.19	346.906	109.621	110.695	111.481
dog 2	0	89.694	195.948	316.534	89.694	97.974	105.511
dog 3	0	103.872	205.84	316.61	103.872	102.92	105.537
dog 4	0	95.862	207.278	322.012	95.862	103.639	107.337
dog 5	0	102.904	208.676	315.444	102.904	104.338	105.148
			mean %R		100.391	103.913	107.003
anserine
sample	no spike	low spike (100 µM)	medium spike (200 µM)	high spike (300 µM)	low %R	medium %R	high %R
dog 1	0	98.506	206.388	315.532	98.506	103.194	105.177
dog 2	0	93.432	194.25	307.04	93.432	97.125	102.347
dog 3	0	99.8	188.972	299.622	99.8	94.486	99.874
dog 4	0	89.264	198.494	306.256	89.264	99.247	102.085
dog 5	0	99.296	198.482	303.058	99.296	99.241	101.019
			mean %R		96.0596	98.6586	102.101
carnosine
sample	no spike	low spike (100 µM)	medium spike (200 µM)	high spike (300 µM)	low %R	medium %R	high %R
dog 1	27.324	170.892	278.532	373.44	146.847	128.883	118.651
dog 2	18.908	116.414	205.092	329.962	99.775	95.361	105.954
dog 3	26.026	146.596	230.868	333.972	123.693	105.544	105.772
dog 4	16.562	117.5	234.498	345.828	102.925	110.955	111.743
dog 5	29.986	138.826	243.524	330.04	112.438	110.367	103.616
			mean %R		117.136	110.222	109.147
arginine
sample	no spike	low spike (100 µM)	medium spike (200 µM)	high spike (300 µM)	low %R	medium %R	high %R
dog 1	229.824	329.826	421.41	480.36	127.581	123.372	111.091
dog 2	153.642	231.902	321.822	419.336	96.697	102.527	107.002
dog 3	215.428	302.482	373.38	456.914	112.905	104.827	106.347
dog 4	166.996	248.438	340.434	434.022	101.482	106.759	109.048
dog 5	171.808	265.876	342.132	428.796	114.685	105.779	106.28
			mean %R		110.67	108.653	107.953
hydroxyproline
sample	no spike	low spike (100 µM)	medium spike (200 µM)	high spike (300 µM)	low %R	medium %R	high %R
dog 1	16.93	123.554	219.476	305.75	108.656	103.305	98.3049
dog 2	0	88.832	205.636	329.888	88.832	102.818	109.963
dog 3	102.438	215.532	305.744	403.818	125.387	113.946	112.753
dog 4	0	90.81	222.716	346.312	90.81	111.358	115.437
dog 5	0	122.226	179.4	339.364	122.226	89.7	113.121
			mean %R		107.182	104.225	109.916
proline
sample	no spike	low spike (100 µM)	medium spike (200 µM)	high spike (300 µM)	low %R	medium %R	high %R
dog 1	258.416	277.542	357.122	436.188	50.1359	80.3629	90.2673
dog 2	107.274	199.612	298.8	404.33	105.211	108.636	111.892
dog 3	145.172	247.192	334.628	427.996	119.441	112.149	111.695
dog 4	92.702	194.76	289.388	387.684	113.182	109.467	109.452
dog 5	169.878	258.636	335.464	437.034	109.143	103.178	109.437
			mean %R		99.4226	102.759	106.549
