# Supplementary material for: Analytical Validation of an Assay for Concurrent Measurement of Amino Acids in Dog Serum and Comparison of Amino Acid Concentrations between Whole Blood, Plasma, and Serum from Dogs
Source: Metabolites. 2022 Sep 22;12(10):891. doi: 10.3390/metabo12100891 (PMC9608751; doi:10.3390/metabo12100891)
Supplement: Supplementary file 1 [file metabolites-12-00891-s001.zip › Table S6.xlsx]

## Sheet: dilution
taurine						urea						aspartic acid
	DF	Obs	Exp	% R			DF	Obs	Exp	% R			DF	Obs	Exp	% R
dog 1	1	191.942				dog 1	1	11908.3				dog 1	1	2.158
	0.88	222.484	168.909	131.718			0.88	10796	10479.3	103.022			0.88	0.064	1.89904	3.37012
	0.76	189.912	145.876	130.187			0.76	9702.19	9050.3	107.203			0.76	0	1.64008	0
	0.64	149.094	122.843	121.37			0.64	8122.62	7621.3	106.578			0.64	0	1.38112	0
dog 2	1	80.57				dog 2	1	3327.07				dog 2	1	0
	0.88	68.208	70.9016	96.2009			0.88	3002.21	2927.83	102.541			0.88	0	0	-
	0.76	52.212	61.2332	85.2675			0.76	2658.17	2528.58	105.125			0.76	0	0	-
	0.64	34.63	51.5648	67.1582			0.64	2260.15	2129.33	106.144			0.64	0	0	-
dog 3	1	142.694				dog 3	1	5545.36				dog 3	1	6.284
	0.88	119.078	125.571	94.8294			0.88	5096.6	4879.92	104.44			0.88	4.218	5.52992	76.276
	0.76	91.08	108.447	83.9854			0.76	4379.1	4214.48	103.906			0.76	0.162	4.77584	3.39207
	0.64	73.072	91.3242	80.0139			0.64	3716.1	3549.03	104.708			0.64	0	4.02176	0
dog 4	1	138.542				dog 4	1	6456.84				dog 4	1	0
	0.88	117.536	121.917	96.4066			0.88	6014.78	5682.02	105.856			0.88	0	0	-
	0.76	90.626	105.292	86.0712			0.76	5151.63	4907.2	104.981			0.76	0	0	-
	0.64	62.382	88.6669	70.3555			0.64	4356.32	4132.38	105.419			0.64	0	0	-
dog 5	1	138.11				dog 5	1	10267.7				dog 5	1	0
	0.88	126.906	121.537	104.418			0.88	9663.86	9035.54	106.954			0.88	0	0	-
	0.76	99.584	104.964	94.8748			0.76	8184.41	7803.42	104.882			0.76	0	0	-
	0.64	70.094	88.3904	79.3005			0.64	6776.88	6571.3	103.129			0.64	0	0	-
threonine						serine						asparagine
	DF	Obs	Exp	% R			DF	Obs	Exp	% R			DF	Obs	Exp	% R
dog 1	1	363.79				dog 1	1	111.09				dog 1	1	168.478
	0.88	329.29	320.135	102.86			0.88	100.122	97.7592	102.417			0.88	135.042	148.261	91.0842
	0.76	286.302	276.48	103.552			0.76	84.146	84.4284	99.6655			0.76	120.154	128.043	93.8386
	0.64	236.498	232.826	101.577			0.64	68.09	71.0976	95.7698			0.64	101.384	107.826	94.0256
dog 2	1	197.13				dog 2	1	103.624				dog 2	1	48.408
	0.88	177.22	173.474	102.159			0.88	92.95	91.1891	101.931			0.88	41.872	42.599	98.2933
	0.76	154.996	149.819	103.456			0.76	81.82	78.7542	103.893			0.76	40.116	36.7901	109.04
	0.64	129.278	126.163	102.469			0.64	66.472	66.3194	100.23			0.64	28.844	30.9811	93.1019
dog 3	1	161.446				dog 3	1	110.12				dog 3	1	47.602
	0.88	153.15	142.072	107.797			0.88	104.59	96.9056	107.93			0.88	38.7	41.8898	92.3853
	0.76	126.208	122.699	102.86			0.76	85.25	83.6912	101.863			0.76	36.626	36.1775	101.24
	0.64	100.122	103.325	96.8997			0.64	68.292	70.4768	96.9			0.64	27.658	30.4653	90.7853
dog 4	1	397.714				dog 4	1	95.032				dog 4	1	38.21
	0.88	366.42	349.988	104.695			0.88	87.108	83.6282	104.161			0.88	36.97	33.6248	109.949
	0.76	310.56	302.263	102.745			0.76	72.138	72.2243	99.8805			0.76	29.22	29.0396	100.621
	0.64	258.378	254.537	101.509			0.64	56.38	60.8205	92.699			0.64	23.16	24.4544	94.7069
dog 5	1	267.034				dog 5	1	90.066				dog 5	1	62.95
	0.88	244.378	234.99	103.995			0.88	80.858	79.2581	102.019			0.88	48.442	55.396	87.4467
	0.76	211.342	202.946	104.137			0.76	68.634	68.4502	100.269			0.76	47.144	47.842	98.541
	0.64	168.12	170.902	98.3723			0.64	54.062	57.6422	93.7889			0.64	38.006	40.288	94.3358
glutamic acid						glutamine						glycine
	DF	Obs	Exp	% R			DF	Obs	Exp	% R			DF	Obs	Exp	% R
dog 1	1	32.534				dog 1	1	395.784				dog 1	1	200.022
	0.88	26.222	28.6299	91.5895			0.88	353.2	348.29	101.41			0.88	174.884	176.019	99.355
	0.76	21.988	24.7258	88.9272			0.76	305.742	300.796	101.644			0.76	153.634	152.017	101.064
	0.64	17.71	20.8218	85.0552			0.64	251.704	253.302	99.3692			0.64	124.596	128.014	97.3299
dog 2	1	13.16				dog 2	1	641.956				dog 2	1	199.396
	0.88	12.992	11.5808	112.186			0.88	586.608	564.921	103.839			0.88	181.05	175.468	103.181
	0.76	8.214	10.0016	82.1269			0.76	514.22	487.887	105.397			0.76	157.302	151.541	103.802
	0.64	1.53	8.4224	18.1658			0.64	430.562	410.852	104.797			0.64	131.448	127.613	103.005
dog 3	1	67.64				dog 3	1	667.246				dog 3	1	358.388
	0.88	57.868	59.5232	97.2192			0.88	617.61	587.176	105.183			0.88	331.406	315.381	105.081
	0.76	51.168	51.4064	99.5362			0.76	533.498	507.107	105.204			0.76	282.396	272.375	103.679
	0.64	40.502	43.2896	93.5606			0.64	441.49	427.037	103.384			0.64	233.84	229.368	101.95
dog 4	1	49.386				dog 4	1	686.942				dog 4	1	212.35
	0.88	46.086	43.4597	106.043			0.88	638.188	604.509	105.571			0.88	194.266	186.868	103.959
	0.76	35.72	37.5334	95.1687			0.76	542.202	522.076	103.855			0.76	161.73	161.386	100.213
	0.64	29.758	31.607	94.1499			0.64	453.86	439.643	103.234			0.64	133.114	135.904	97.9471
dog 5	1	28.944				dog 5	1	600.388				dog 5	1	160.986
	0.88	22.874	25.4707	89.8051			0.88	549.718	528.341	104.046			0.88	146.876	141.668	103.676
	0.76	21.314	21.9974	96.8931			0.76	474.188	456.295	103.921			0.76	122.95	122.349	100.491
	0.64	13.988	18.5242	75.5122			0.64	383.35	384.248	99.7662			0.64	95.826	103.031	93.0069
alanine						citrulline						α-aminobutyric acid
	DF	Obs	Exp	% R			DF	Obs	Exp	% R			DF	Obs	Exp	% R
dog 1	1	755.02				dog 1	1	10.838				dog 1	1	23.216
	0.88	708.572	664.418	106.646			0.88	7.17	9.53744	75.1774			0.88	18.584	20.4301	90.9639
	0.76	624.964	573.815	108.914			0.76	4.764	8.23688	57.8374			0.76	14.27	17.6442	80.8766
	0.64	520.276	483.213	107.67			0.64	1.934	6.93632	27.8822			0.64	9.662	14.8582	65.0279
dog 2	1	354.934				dog 2	1	44.42				dog 2	1	40.528
	0.88	326.456	312.342	104.519			0.88	39.928	39.0896	102.145			0.88	36.452	35.6646	102.208
	0.76	286.05	269.75	106.043			0.76	34.26	33.7592	101.483			0.76	31.478	30.8013	102.197
	0.64	240.878	227.158	106.04			0.64	25.326	28.4288	89.0857			0.64	20.018	25.9379	77.1766
dog 3	1	402.114				dog 3	1	65.53				dog 3	1	5.088
	0.88	375.108	353.86	106.005			0.88	60.698	57.6664	105.257			0.88	4.344	4.47744	97.0197
	0.76	321.104	305.607	105.071			0.76	52.15	49.8028	104.713			0.76	4.708	3.86688	121.752
	0.64	267.02	257.353	103.756			0.64	40.268	41.9392	96.0152			0.64	0	3.25632	0
dog 4	1	242.286				dog 4	1	34.79				dog 4	1	21.188
	0.88	226.616	213.212	106.287			0.88	32.416	30.6152	105.882			0.88	19.836	18.6454	106.385
	0.76	190.908	184.137	103.677			0.76	24.386	26.4404	92.2301			0.76	13.706	16.1029	85.1152
	0.64	157.044	155.063	101.278			0.64	17.636	22.2656	79.2074			0.64	10.298	13.5603	75.9422
dog 5	1	577.412				dog 5	1	63.76				dog 5	1	33.98
	0.88	534.594	508.123	105.21			0.88	57.166	56.1088	101.884			0.88	30.112	29.9024	100.701
	0.76	463.006	438.833	105.508			0.76	47.936	48.4576	98.9236			0.76	24.694	25.8248	95.6213
	0.64	378.24	369.544	102.353			0.64	38.12	40.8064	93.4167			0.64	18.528	21.7472	85.1972
valine						cystine						methionine
	DF	Obs	Exp	% R			DF	Obs	Exp	% R			DF	Obs	Exp	% R
dog 1	1	335.874				dog 1	1	11.394				dog 1	1	66.886
	0.88	319.308	295.569	108.032			0.88	9.652	10.0267	96.2628			0.88	59.298	58.8597	100.745
	0.76	277.708	255.264	108.792			0.76	7.262	8.65944	83.8622			0.76	49.05	50.8334	96.4918
	0.64	229.208	214.959	106.629			0.64	3.87	7.29216	53.0707			0.64	38.05	42.807	88.8872
dog 2	1	193.258				dog 2	1	0				dog 2	1	56.408
	0.88	177.522	170.067	104.384			0.88	0	0	-			0.88	49.508	49.639	99.736
	0.76	153.872	146.876	104.763			0.76	0	0	-			0.76	41.95	42.8701	97.8538
	0.64	130.682	123.685	105.657			0.64	0	0	-			0.64	31.748	36.1011	87.9419
dog 3	1	171.746				dog 3	1	0				dog 3	1	27.156
	0.88	158.612	151.136	104.946			0.88	0	0	-			0.88	23.822	23.8973	99.685
	0.76	133.482	130.527	102.264			0.76	0	0	-			0.76	17.1	20.6386	82.8546
	0.64	111.084	109.917	101.061			0.64	0	0	-			0.64	9.498	17.3798	54.6495
dog 4	1	122.458				dog 4	1	0				dog 4	1	45.954
	0.88	113.456	107.763	105.283			0.88	0	0	-			0.88	40.892	40.4395	101.119
	0.76	94.83	93.0681	101.893			0.76	0	0	-			0.76	29.618	34.925	84.8045
	0.64	79.014	78.3731	100.818			0.64	0	0	-			0.64	19.59	29.4106	66.6087
dog 5	1	330.05				dog 5	1	0				dog 5	1	59.386
	0.88	307.264	290.444	105.791			0.88	0	0	-			0.88	52.852	52.2597	101.133
	0.76	264.718	250.838	105.533			0.76	0	0	-			0.76	43.122	45.1334	95.5435
	0.64	215.182	211.232	101.87			0.64	0	0	-			0.64	32.538	38.007	85.6105
isoleucine						leucine						tyrosine
	DF	Obs	Exp	% R			DF	Obs	Exp	% R			DF	Obs	Exp	% R
dog 1	1	158.38				dog 1	1	197.636				dog 1	1	27.616
	0.88	150.834	139.374	108.222			0.88	180.528	173.92	103.8			0.88	21.646	24.3021	89.0706
	0.76	131.132	120.369	108.942			0.76	155.99	150.203	103.853			0.76	16.818	20.9882	80.1309
	0.64	105.634	101.363	104.213			0.64	125.5	126.487	99.2197			0.64	12.174	17.6742	68.8799
dog 2	1	62.106				dog 2	1	116.35				dog 2	1	33.984
	0.88	54.31	54.6533	99.3719			0.88	106.06	102.388	103.586			0.88	32.584	29.9059	108.955
	0.76	45.178	47.2006	95.715			0.76	86.968	88.426	98.3512			0.76	25.022	25.8278	96.88
	0.64	32.412	39.7478	81.5441			0.64	67.428	74.464	90.5511			0.64	18.456	21.7498	84.8561
dog 3	1	50.056				dog 3	1	87.094				dog 3	1	34.752
	0.88	41.168	44.0493	93.459			0.88	75.566	76.6427	98.5951			0.88	29.36	30.5818	96.0049
	0.76	33.898	38.0426	89.1055			0.76	58.814	66.1914	88.8544			0.76	19.832	26.4115	75.0884
	0.64	24.742	32.0358	77.2322			0.64	43.518	55.7402	78.073			0.64	14.592	22.2413	65.6077
dog 4	1	26.688				dog 4	1	57.998				dog 4	1	13.814
	0.88	24.89	23.4854	105.981			0.88	52.992	51.0382	103.828			0.88	12.052	12.1563	99.1418
	0.76	17.814	20.2829	87.8278			0.76	39.598	44.0785	89.8352			0.76	8.746	10.4986	83.306
	0.64	13.844	17.0803	81.0523			0.64	23.762	37.1187	64.0162			0.64	1.758	8.84096	19.8847
dog 5	1	92.492				dog 5	1	198.128				dog 5	1	33.962
	0.88	83.718	81.393	102.857			0.88	179.928	174.353	103.198			0.88	31.888	29.8866	106.697
	0.76	69.526	70.2939	98.9076			0.76	151.354	150.577	100.516			0.76	23.672	25.8111	91.7124
	0.64	51.762	59.1949	87.4434			0.64	117.348	126.802	92.5443			0.64	17.686	21.7357	81.3685
phenylalanine						ammonia						ornithine
	DF	Obs	Exp	% R			DF	Obs	Exp	% R			DF	Obs	Exp	% R
dog 1	1	49.468				dog 1	1	17.178				dog 1	1	21.79
	0.88	41.434	43.5318	95.1809			0.88	23.224	15.1166	153.632			0.88	17.004	19.1752	88.677
	0.76	35.238	37.5957	93.7289			0.76	23.322	13.0553	178.64			0.76	11.834	16.5604	71.4596
	0.64	27.962	31.6595	88.321			0.64	6.848	10.9939	62.289			0.64	6.214	13.9456	44.5589
dog 2	1	53.384				dog 2	1	18.204				dog 2	1	0
	0.88	51.352	46.9779	109.311			0.88	18.956	16.0195	118.331			0.88	0	0	-
	0.76	41.596	40.5718	102.524			0.76	19.186	13.835	138.677			0.76	0	0	-
	0.64	33.694	34.1658	98.6192			0.64	12.698	11.6506	108.99			0.64	0	0	-
dog 3	1	44.922				dog 3	1	47.82				dog 3	1	0
	0.88	43.104	39.5314	109.037			0.88	43.848	42.0816	104.198			0.88	0	0	-
	0.76	34.842	34.1407	102.054			0.76	39.758	36.3432	109.396			0.76	0	0	-
	0.64	26.27	28.7501	91.3737			0.64	31.55	30.6048	103.088			0.64	0	0	-
dog 4	1	36.828				dog 4	1	45.164				dog 4	1	0
	0.88	32.166	32.4086	99.2513			0.88	37.21	39.7443	93.6234			0.88	0	0	-
	0.76	24.198	27.9893	86.4545			0.76	31.292	34.3246	91.1648			0.76	0	0	-
	0.64	18.536	23.5699	78.6426			0.64	24.186	28.905	83.6742			0.64	0	0	-
dog 5	1	54.45				dog 5	1	32.626				dog 5	1	0
	0.88	49.108	47.916	102.488			0.88	31.932	28.7109	111.219			0.88	0	0	-
	0.76	42.036	41.382	101.58			0.76	27.706	24.7958	111.737			0.76	0	0	-
	0.64	31.08	34.848	89.1873			0.64	14.134	20.8806	67.6895			0.64	0	0	-
lysine						1-methylhistidine						histidine
	DF	Obs	Exp	% R			DF	Obs	Exp	% R			DF	Obs	Exp	% R
dog 1	1	314.56				dog 1	1	147.308				dog 1	1	70.092
	0.88	309.002	276.813	111.629			0.88	139.828	129.631	107.866			0.88	64.794	61.681	105.047
	0.76	267.734	239.066	111.992			0.76	118.648	111.954	105.979			0.76	55.292	53.2699	103.796
	0.64	217.392	201.318	107.984			0.64	96.03	94.2771	101.859			0.64	44.972	44.8589	100.252
dog 2	1	225.112				dog 2	1	0				dog 2	1	65.932
	0.88	204.702	198.099	103.333			0.88	0	0	-			0.88	61.408	58.0202	105.839
	0.76	178.468	171.085	104.315			0.76	0	0	-			0.76	48.864	50.1083	97.5167
	0.64	146.39	144.072	101.609			0.64	0	0	-			0.64	38.964	42.1965	92.3395
dog 3	1	158.26				dog 3	1	0				dog 3	1	70.966
	0.88	145.588	139.269	104.537			0.88	0	0	-			0.88	66.206	62.4501	106.014
	0.76	123.22	120.278	102.446			0.76	0	0	-			0.76	53.582	53.9342	99.3471
	0.64	97.454	101.286	96.2163			0.64	0	0	-			0.64	42.884	45.4182	94.4202
dog 4	1	85.752				dog 4	1	0				dog 4	1	78.252
	0.88	77.052	75.4618	102.107			0.88	0	0	-			0.88	70.96	68.8618	103.047
	0.76	63.096	65.1715	96.8153			0.76	0	0	-			0.76	57.924	59.4715	97.3979
	0.64	46.406	54.8813	84.5571			0.64	0	0	-			0.64	48.884	50.0813	97.6093
dog 5	1	403.438				dog 5	1	12.728				dog 5	1	77.166
	0.88	368.782	355.025	103.875			0.88	10.634	11.2006	94.941			0.88	69.518	67.9061	102.374
	0.76	318.644	306.613	103.924			0.76	7.274	9.67328	75.1968			0.76	60.29	58.6462	102.803
	0.64	256.878	258.2	99.4879			0.64	2.004	8.14592	24.6013			0.64	45.26	49.3862	91.645
tryptophan						3-methylhistidine						carnosine
	DF	Obs	Exp	% R			DF	Obs	Exp	% R			DF	Obs	Exp	% R
dog 1	1	26.93				dog 1	1	19.474				dog 1	1	27.324
	0.88	28.664	23.6984	120.953			0.88	14.64	17.1371	85.4286			0.88	41.554	24.0451	172.817
	0.76	20.476	20.4668	100.045			0.76	10.572	14.8002	71.4313			0.76	32.612	20.7662	157.043
	0.64	14.286	17.2352	82.8885			0.64	4.052	12.4634	32.5113			0.64	21.734	17.4874	124.284
dog 2	1	43.43				dog 2	1	0				dog 2	1	18.908
	0.88	44.814	38.2184	117.258			0.88	0	0	-			0.88	13.12	16.639	78.8507
	0.76	34.056	33.0068	103.179			0.76	0	0	-			0.76	15.796	14.3701	109.923
	0.64	28.564	27.7952	102.766			0.64	0	0	-			0.64	5.968	12.1011	49.3177
dog 3	1	45.008				dog 3	1	0				dog 3	1	26.026
	0.88	43.556	39.607	109.97			0.88	0	0	-			0.88	16.636	22.9029	72.6372
	0.76	35.778	34.2061	104.595			0.76	0	0	-			0.76	14.752	19.7798	74.5813
	0.64	30.478	28.8051	105.808			0.64	0	0	-			0.64	13.208	16.6566	79.2957
dog 4	1	19.714				dog 4	1	0				dog 4	1	16.562
	0.88	14.492	17.3483	83.5355			0.88	0	0	-			0.88	12.156	14.5746	83.4056
	0.76	9.478	14.9826	63.2599			0.76	0	0	-			0.76	9.74	12.5871	77.3807
	0.64	2.434	12.617	19.2915			0.64	0	0	-			0.64	7.024	10.5997	66.2662
dog 5	1	73.774				dog 5	1	0				dog 5	1	29.986
	0.88	66.71	64.9211	102.755			0.88	0	0	-			0.88	26.96	26.3877	102.169
	0.76	57.216	56.0682	102.047			0.76	0	0	-			0.76	20.888	22.7894	91.6568
	0.64	53.084	47.2154	112.43			0.64	0	0	-			0.64	18.454	19.191	96.1595
arginine						hydroxyproline						proline
	DF	Obs	Exp	% R			DF	Obs	Exp	% R			DF	Obs	Exp	% R
dog 1	1	229.824				dog 1	1	16.93				dog 1	1	258.416
	0.88	234.606	202.245	116.001			0.88	13.564	14.8984	91.0433			0.88	187.162	227.406	82.303
	0.76	196.688	174.666	112.608			0.76	0	12.8668	0			0.76	186.36	196.396	94.8898
	0.64	160.808	147.087	109.328			0.64	0	10.8352	0			0.64	152.698	165.386	92.3281
dog 2	1	153.642				dog 2	1	0				dog 2	1	107.274
	0.88	138.08	135.205	102.126			0.88	0	0	-			0.88	102.44	94.4011	108.516
	0.76	120.338	116.768	103.057			0.76	0	0	-			0.76	81.222	81.5282	99.6244
	0.64	98.358	98.3309	100.028			0.64	0	0	-			0.64	81.81	68.6554	119.16
dog 3	1	215.428				dog 3	1	102.438				dog 3	1	145.172
	0.88	201.394	189.577	106.234			0.88	72.442	90.1454	80.3612			0.88	143.334	127.751	112.198
	0.76	166.604	163.725	101.758			0.76	66.394	77.8529	85.2814			0.76	111.204	110.331	100.792
	0.64	137.384	137.874	99.6447			0.64	48.51	65.5603	73.9929			0.64	95.898	92.9101	103.216
dog 4	1	166.996				dog 4	1	0				dog 4	1	92.702
	0.88	153.542	146.956	104.481			0.88	0	0	-			0.88	93.038	81.5778	114.048
	0.76	129.53	126.917	102.059			0.76	0	0	-			0.76	68.774	70.4535	97.6161
	0.64	106.736	106.877	99.8677			0.64	0	0	-			0.64	53.242	59.3293	89.7398
dog 5	1	171.808				dog 5	1	0				dog 5	1	169.878
	0.88	156.938	151.191	103.801			0.88	0	0	-			0.88	156.192	149.493	104.481
	0.76	133.764	130.574	102.443			0.76	0	0	-			0.76	129.014	129.107	99.9278
	0.64	107.808	109.957	98.0455			0.64	0	0	-			0.64	98.384	108.722	90.4914
