# Supplementary material for: Analytical Validation of an Assay for Concurrent Measurement of Amino Acids in Dog Serum and Comparison of Amino Acid Concentrations between Whole Blood, Plasma, and Serum from Dogs
Source: Metabolites. 2022 Sep 22;12(10):891. doi: 10.3390/metabo12100891 (PMC9608751; doi:10.3390/metabo12100891)
Supplement: Supplementary file 1 [file metabolites-12-00891-s001.zip › Table S7.xlsx]

## Sheet: std dilution
phosphoserine				taurine				phosphoethanolamine
Exp	Obs	OE%		Exp	Obs	OE%		Exp	Obs	OE%
750	738.4	98.4533		750	743.9	99.1867		750	745.9	99.4533
600	606	101		600	601	100.167		600	600.3	100.05
500	516.1	103.22		500	508.9	101.78		500	506.3	101.26
250	261	104.4		250	257.1	102.84		250	254.5	101.8
125	127	101.6		125	125.6	100.48		125	124.3	99.44
50	50.8	101.6		50	50.3	100.6		50	50	100
25	23.6	94.4		25	23.7	94.8		25	23.5	94
20	19.1	95.5		20	19.3	96.5		20	19.8	99
15	14.04	93.6		15	14.72	98.1333		15	14.88	99.2
10	8.86	88.6		10	9.74	97.4		10	10.02	100.2
5	3.76	75.2		5	4.66	93.2		5	5.14	102.8
2.5	0.92	36.8		2.5	2.18	87.2		2.5	2.32	92.8
urea				aspartic acid				threonine
Exp	Obs	OE%		Exp	Obs	OE%		Exp	Obs	OE%
750	748.1	99.7467		750	746.2	99.4933		750	746.2	99.4933
600	592.7	98.7833		600	598.3	99.7167		600	599.2	99.8667
500	505	101		500	505.9	101.18		500	505.7	101.14
250	254.4	101.76		250	254.1	101.64		250	254.8	101.92
125	116.3	93.04		125	124.5	99.6		125	124.2	99.36
50	37.1	74.2		50	50.1	100.2		50	50.9	101.8
25	26.8	107.2		25	24.1	96.4		25	23.5	94
20	26.5	132.5		20	19.4	97		20	19.4	97
15	17.02	113.467		15	15.24	101.6		15	14.76	98.4
10	13.78	137.8		10	10.2	102		10	9.68	96.8
5	0	0		5	5.2	104		5	4.68	93.6
2.5	0	0		2.5	2.68	107.2		2.5	2.42	96.8
serine				asparagine				glutamic acid
Exp	Obs	OE%		Exp	Obs	OE%		Exp	Obs	OE%
750	746.6	99.5467		750	741.6	98.88		750	748.5	99.8
600	598.8	99.8		600	599.5	99.9167		600	597.4	99.5667
500	505.3	101.06		500	511.4	102.28		500	502.4	100.48
250	254.3	101.72		250	259.3	103.72		250	254.7	101.88
125	123.9	99.12		125	129.3	103.44		125	123.9	99.12
50	50.6	101.2		50	49.2	98.4		50	50.8	101.6
25	23.7	94.8		25	23.3	93.2		25	24.2	96.8
20	19.4	97		20	19.1	95.5		20	20	100
15	15	100		15	14.1	94		15	14.88	99.2
10	9.94	99.4		10	10.18	101.8		10	10.4	104
5	4.88	97.6		5	4.68	93.6		5	4.2	84
2.5	2.24	89.6		2.5	2.92	116.8		2.5	2.08	83.2
glutamine				sarcosine				α-aminoadipic acid
Exp	Obs	OE%		Exp	Obs	OE%		Exp	Obs	OE%
750	744.3	99.24		750	733.9	97.8533		750	744.7	99.2933
600	595.7	99.2833		600	603.2	100.533		600	597.7	99.6167
500	507.9	101.58		500	516.6	103.32		500	506.6	101.32
250	252.5	101		250	285.5	114.2		250	258	103.2
125	126.9	101.52		125	150.3	120.24		125	129.1	103.28
50	50.6	101.2		50	42.4	84.8		50	51.3	102.6
25	23.7	94.8		25	16	64		25	27	108
20	19.7	98.5		20	15.5	77.5		20	20.7	103.5
15	14.26	95.0667		15	15	100		15	8.22	54.8
10	9.56	95.6		10	8.34	83.4		10	3.46	34.6
5	3.08	61.6		5	0	0		5	0.6	12
2.5	0.84	33.6		2.5	0	0		2.5	0.02	0.8
glycine				alanine				citrulline
Exp	Obs	OE%		Exp	Obs	OE%		Exp	Obs	OE%
750	745.3	99.3733		750	745.3	99.3733		750	747.1	99.6133
600	598	99.6667		600	599.5	99.9167		600	596.2	99.3667
500	506.2	101.24		500	506.6	101.32		500	504.3	100.86
250	255.4	102.16		250	255.4	102.16		250	255.6	102.24
125	127.4	101.92		125	126.1	100.88		125	125	100
50	51.6	103.2		50	51.3	102.6		50	50.7	101.4
25	25.8	103.2		25	24.8	99.2		25	24.2	96.8
20	20.7	103.5		20	20.4	102		20	19.8	99
15	13.24	88.2667		15	12.62	84.1333		15	15.92	106.133
10	7.8	78		10	8.02	80.2		10	10.44	104.4
5	3.18	63.6		5	3.6	72		5	5.42	108.4
2.5	1.06	42.4		2.5	1.1	44		2.5	2	80
α-aminobutyric acid				valine				cystine
Exp	Obs	OE%		Exp	Obs	OE%		Exp	Obs	OE%
750	746.2	99.4933		750	746.7	99.56		375	373.3	99.5467
600	598.8	99.8		600	597.4	99.5667		300	298.2	99.4
500	505.6	101.12		500	505	101		250	252.4	100.96
250	253.8	101.52		250	254.9	101.96		125	128.2	102.56
125	124.9	99.92		125	124.7	99.76		62.5	62.4	99.84
50	50.8	101.6		50	50.2	100.4		25	26.2	104.8
25	24.3	97.2		25	23.8	95.2		12.5	14.5	116
20	19.9	99.5		20	19.3	96.5		10	10.8	108
15	14.44	96.2667		15	14.84	98.9333		7.5	6.1	81.3333
10	9.3	93		10	10.3	103		5	3.8	76
5	4.24	84.8		5	4.54	90.8		2.5	0.86	34.4
2.5	0.42	16.8		2.5	2.14	85.6		1.25	0.18	14.4
methionine				cystathionine				isoleucine
Exp	Obs	OE%		Exp	Obs	OE%		Exp	Obs	OE%
750	746.5	99.5333		750	746.3	99.5067		750	746.5	99.5333
600	596.7	99.45		600	597.5	99.5833		600	599.4	99.9
500	505.3	101.06		500	505.6	101.12		500	505.3	101.06
250	254.3	101.72		250	254.1	101.64		250	255	102
125	124.3	99.44		125	124.2	99.36		125	124.8	99.84
50	50.2	100.4		50	50.5	101		50	50.5	101
25	24	96		25	24.2	96.8		25	24.5	98
20	19.6	98		20	19.8	99		20	19.9	99.5
15	15.18	101.2		15	14.8	98.6667		15	12.04	80.2667
10	10.36	103.6		10	9.7	97		10	7.04	70.4
5	5.68	113.6		5	4.52	90.4		5	1.7	34
2.5	3.26	130.4		2.5	1.9	76		2.5	0.5	20
leucine				tyrosine				β-alanine
Exp	Obs	OE%		Exp	Obs	OE%		Exp	Obs	OE%
750	745.9	99.4533		750	746.2	99.4933		750	745.7	99.4267
600	598.6	99.7667		600	599.3	99.8833		600	596.6	99.4333
500	506.1	101.22		500	505.7	101.14		500	506.6	101.32
250	254.3	101.72		250	253.4	101.36		250	255.1	102.04
125	124.9	99.92		125	124.5	99.6		125	123	98.4
50	50.8	101.6		50	50.8	101.6		50	52.7	105.4
25	24.3	97.2		25	23.8	95.2		25	24.6	98.4
20	19.7	98.5		20	20.2	101		20	18.8	94
15	12.06	80.4		15	14	93.3333		15	14.82	98.8
10	7.2	72		10	8.98	89.8		10	9.52	95.2
5	1.82	36.4		5	3.92	78.4		5	5.42	108.4
2.5	0.26	10.4		2.5	1.24	49.6		2.5	3.58	143.2
phenylalanine				β-aminoisobutyric acid				homocystine
Exp	Obs	OE%		Exp	Obs	OE%		Exp	Obs	OE%
750	746.9	99.5867		750	747.1	99.6133		750	740.8	98.7733
600	597.3	99.55		600	594.3	99.05		600	602.9	100.483
500	504.9	100.98		500	504.4	100.88		500	512.1	102.42
250	252.4	100.96		250	251.1	100.44		250	262.1	104.84
125	123.6	98.88		125	122.8	98.24		125	130.3	104.24
50	50.9	101.8		50	52.5	105		50	50	100
25	24.3	97.2		25	24	96		25	25	100
20	19.9	99.5		20	21.7	108.5		20	19.2	96
15	14.74	98.2667		15	16.68	111.2		15	13.7	91.3333
10	9.04	90.4		10	9.6	96		10	8.1	81
5	4	80		5	4.26	85.2		5	2.7	54
2.5	2.12	84.8		2.5	2.36	94.4		2.5	0.02	0.8
γ-aminobutyric acid				ethanolamine				ammonia
Exp	Obs	OE%		Exp	Obs	OE%		Exp	Obs	OE%
750	744.7	99.2933		750	744.7	99.2933		750	743.4	99.12
600	601.8	100.3		600	602.3	100.383		600	603.9	100.65
500	507.9	101.58		500	507.7	101.54		500	509.8	101.96
250	255.8	102.32		250	256.1	102.44		250	256.5	102.6
125	125.5	100.4		125	126	100.8		125	126.2	100.96
50	47.9	95.8		50	48.4	96.8		50	46.3	92.6
25	24.7	98.8		25	26.1	104.4		25	19.3	77.2
20	19	95		20	20.9	104.5		20	17.9	89.5
15	12.68	84.5333		15	37.68	251.2		15	9.04	60.2667
10	8.4	84		10	32.24	322.4		10	4.68	46.8
5	5.16	103.2		5	25.82	516.4		5	1.46	29.2
2.5	3.56	142.4		2.5	26.36	1054.4		2.5	2.08	83.2
hydroxylysine				ornithine				lysine
Exp	Obs	OE%		Exp	Obs	OE%		Exp	Obs	OE%
750	741.5	98.8667		750	744.3	99.24		750	744.1	99.2133
600	604.2	100.7		600	602.1	100.35		600	602.1	100.35
500	512.2	102.44		500	508.1	101.62		500	508.4	101.68
250	258.1	103.24		250	257.4	102.96		250	256.9	102.76
125	126.7	101.36		125	126.6	101.28		125	126.2	100.96
50	48	96		50	49.5	99		50	49.5	99
25	22.9	91.6		25	25.4	101.6		25	25.4	101.6
20	17.6	88		20	19.7	98.5		20	19.5	97.5
15	13.06	87.0667		15	14.7	98		15	14.4	96
10	8.28	82.8		10	9.36	93.6		10	9.16	91.6
5	3.5	70		5	4	80		5	3.96	79.2
2.5	1.18	47.2		2.5	1.06	42.4		2.5	1.3	52
1-methylhistidine				histidine				tryptophan
Exp	Obs	OE%		Exp	Obs	OE%		Exp	Obs	OE%
750	743.7	99.16		750	745.2	99.36		750	742.8	99.04
600	603.2	100.533		600	594.7	99.1167		600	609.9	101.65
500	509	101.8		500	507.5	101.5		500	509	101.8
250	256.4	102.56		250	252.5	101		250	264.4	105.76
125	126.1	100.88		125	123.3	98.64		125	130.8	104.64
50	49.7	99.4		50	49	98		50	50.2	100.4
25	25.2	100.8		25	25.3	101.2		25	25	100
20	19.7	98.5		20	20.3	101.5		20	19.5	97.5
15	14.46	96.4		15	14.76	98.4		15	14.12	94.1333
10	9.22	92.2		10	9.66	96.6		10	7.48	74.8
5	3.9	78		5	4.2	84		5	1.7	34
2.5	1.12	44.8		2.5	1.82	72.8		2.5	0	0
3-methylhistidine				anserine				carnosine
Exp	Obs	OE%		Exp	Obs	OE%		Exp	Obs	OE%
750	743.1	99.08		750	743.8	99.1733		750	744.2	99.2267
600	601.9	100.317		600	601	100.167		600	597.9	99.65
500	509.7	101.94		500	508.3	101.66		500	507.9	101.58
250	258.7	103.48		250	256	102.4		250	260	104
125	126.5	101.2		125	127.4	101.92		125	127.1	101.68
50	50.3	100.6		50	50.8	101.6		50	52.1	104.2
25	26.2	104.8		25	26.1	104.4		25	20.9	83.6
20	19.6	98		20	20.3	101.5		20	16.9	84.5
15	14.52	96.8		15	15.78	105.2		15	14.4	96
10	8.2	82		10	6.7	67		10	9.14	91.4
5	2.62	52.4		5	2.22	44.4		5	3.46	69.2
2.5	0.18	7.2		2.5	0.72	28.8		2.5	0.64	25.6
arginine				hydroxyproline				proline
Exp	Obs	OE%		Exp	Obs	OE%		Exp	Obs	OE%
750	743.4	99.12		750	762.1	101.613		750	759.3	101.24
600	602.5	100.417		600	584.7	97.45		600	588.9	98.15
500	509.6	101.92		500	482.8	96.56		500	486.5	97.3
250	257.7	103.08		250	251.7	100.68		250	250.2	100.08
125	126.1	100.88		125	115.9	92.72		125	120.1	96.08
50	48.9	97.8		50	47.5	95		50	47.5	95
25	25.6	102.4		25	29.2	116.8		25	26.3	105.2
20	18.7	93.5		20	16.9	84.5		20	22.9	114.5
15	14.7	98		15	17.1	114		15	14.5	96.6667
10	9.46	94.6		10	11.88	118.8		10	8.04	80.4
5	4.88	97.6		5	10.16	203.2		5	6.42	128.4
2.5	2.34	93.6		2.5	4.08	163.2		2.5	2.78	111.2
