# Supplementary material for: Analytical Validation of an Assay for Concurrent Measurement of Amino Acids in Dog Serum and Comparison of Amino Acid Concentrations between Whole Blood, Plasma, and Serum from Dogs
Source: Metabolites. 2022 Sep 22;12(10):891. doi: 10.3390/metabo12100891 (PMC9608751; doi:10.3390/metabo12100891)
Supplement: Supplementary file 1 [file metabolites-12-00891-s001.zip › Table S8.xlsx]

## Sheet: spearmans s
serum
Variable	by Variable	Spearman ρ	p-value	direction	q-value
Urea	BUN	0.9743	<.0001	++++++++++	2.45852e-05
Gly	PHOS	0.5622	<.0001	++++++	-1.31222e-05
3-Mhis	CREA	0.6795	<.0001	+++++++	-5.08296e-05
Hypro	PHOS	0.5545	<.0001	++++++	-8.8537e-05
Glu	age	0.5163	0.0001	+++++	-0.000126244
Citr	CALA	0.5157	0.0001	+++++	-0.000163952
Ile	Total WBC	0.5132	0.0001	+++++	-0.000201659
Leu	CHOL	0.5113	0.0001	+++++	-0.000239367
3-Mhis	CALA	0.5084	0.0001	+++++	-0.000177074
Citr	ALP	0.5011	0.0002	+++++	-0.000114781
Val	CHOL	0.483	0.0003	+++++	4.75113e-05
Cysth	PHOS	0.4718	0.0005	+++++	0.000109804
Trp	ALB	0.4619	0.0006	+++++	0.000172097
Car	BUN	0.4583	0.0007	+++++	0.000234389
Cysth	CALA	0.4564	0.0008	+++++	0.000296682
Glu	ALT	0.4509	0.0009	+++++	0.000458974
Phser	HS	0.4453	0.0011	++++	0.000521267
Hypro	Cobalamin	-0.4416	0.0012	----	0.00068356
Ile	CHOL	0.4358	0.0014	++++	0.000845852
Asp	Folate	0.4316	0.0016	++++	0.000908145
Val	Total WBC	0.4323	0.0017	++++	0.000870437
Hypro	BUN	0.4297	0.0017	++++	0.00083273
Hypro	ALP	0.429	0.0017	++++	0.000995023
Ethan	Folate	0.4244	0.0019	++++	0.00115732
Arg	PHOS	0.4213	0.0021	++++	0.00141961
Asp	MCHC	-0.4193	0.0024	----	0.0015819
Leu	Total WBC	0.4166	0.0026	++++	0.00164419
Hypro	CHOL	0.4117	0.0027	++++	0.00170649
Asp	HS	0.4104	0.0028	++++	0.00176878
Ethan	ALT	0.4093	0.0029	++++	0.00183107
Homocys	TPRO	0.4076	0.003	++++	0.00219336
Lys	TBILI	-0.4028	0.0034	----	0.00225566
Taur	RDW	0.4053	0.0035	++++	0.00221795
Homocys	TRIG	0.401	0.0035	++++	0.00258024
Homocys	PP	0.401	0.0039	++++	0.00274253
Citr	TRIG	0.3948	0.0041	++++	0.00290483
Taur	PCT	0.3969	0.0043	++++	0.00296712
Ethan	CALA	0.3923	0.0044	++++	0.00302941
1-Mhis	PHOS	0.3919	0.0045	++++	0.0029917
His	TLI	0.3911	0.0045	++++	0.003054
Gly	CREA	0.3905	0.0046	++++	0.00371629
Cysth	PLI	-0.3844	0.0053	----	0.00397858
3-Mhis	age	-0.3822	0.0056	----	0.00434087
Aaba	HS	-0.3796	0.006	----	0.00430317
1-Mhis	age	-0.3796	0.006	----	0.00426546
Pro	Folate	0.38	0.006	++++	0.00452775
Amm	BCS	0.4249	0.0063	++++	0.00459005
Hylys	CREA	0.3769	0.0064	++++	0.00455234
Arg	CALA	0.377	0.0064	++++	0.00461463
Asp	TRIG	0.3761	0.0065	++++	0.00507692
Met	TLI	0.3731	0.007	++++	0.00523922
Taur	TRIG	0.3717	0.0072	++++	0.00520151
Taur	PLT	0.4593	0.0072	+++++	0.0051638
Cysth	MCHC	-0.3757	0.0072	----	0.00542609
Phser	HGB	0.3738	0.0075	++++	0.00538839
Glu	TRIG	0.37	0.0075	++++	0.00605068
Taur	TPRO	0.3661	0.0082	++++	0.00621297
Gln	BCS	0.4109	0.0084	++++	0.00677526
Citr	MCHC	-0.3657	0.009	----	0.00683756
Tyr	PLI	0.3619	0.0091	++++	0.00689985
Homocys	age	0.3615	0.0092	++++	0.00746214
Homocys	MPV	-0.362	0.0098	----	0.00832443
Phe	HS	-0.3545	0.0107	----	0.00858673
Gly	Cobalamin	-0.3531	0.011	----	0.00894902
AAAA	TPRO	0.3516	0.0114	++++	0.00911131
Hypro	CALA	0.351	0.0116	++++	0.0094736
Thr	Cobalamin	-0.3494	0.012	---	0.0095359
Ser	TBILI	-0.349	0.0121	---	0.00949819
Citr	PP	0.3524	0.0121	++++	0.00956048
Pea	ALT	-0.3487	0.0122	---	0.00952278
Gly	MCHC	-0.3518	0.0122	----	0.00958507
AAAA	PP	0.3517	0.0123	++++	0.00994736
Citr	BUN	0.3467	0.0127	+++	0.0102097
Ala	TPRO	0.3457	0.013	+++	0.0101719
3-Mhis	ALP	0.3457	0.013	+++	0.0103342
Gln	MPV	0.3482	0.0132	+++	0.0102965
Ala	ALB	0.345	0.0132	+++	0.0105588
Hypro	MPV	-0.3471	0.0135	---	0.0117211
Gly	CHOL	0.3399	0.0147	+++	0.0119834
Pea	HS	0.3387	0.015	+++	0.0122457
Car	PHOS	0.3378	0.0153	+++	0.013008
Phser	GLU	0.3354	0.0161	+++	0.0131703
Phser	HCT	0.3383	0.0163	+++	0.0134326
Pro	PP	0.3373	0.0166	+++	0.0135949
Taur	PP	0.3367	0.0168	+++	0.0140572
Ans	ALB	0.3321	0.0173	+++	0.0140195
Hypro	MCHC	-0.3354	0.0173	---	0.0144817
Gln	fecal score	-0.3339	0.0178	---	0.014444
Orn	age	0.3307	0.0178	+++	0.0145063
Citr	CHOL	0.3302	0.0179	+++	0.0145686
Glu	Folate	0.3301	0.018	+++	0.0149309
Urea	CREA	0.3289	0.0184	+++	0.0148932
Pro	MCHC	-0.3322	0.0184	---	0.0151555
Gly	CALA	0.3282	0.0187	+++	0.0157178
His	BCS	0.3684	0.0193	++++	0.0158801
Cysth	PP	0.3293	0.0195	+++	0.0161424
Gln	PCT	-0.3285	0.0198	---	0.0164047
Ethan	ALP	0.3247	0.0201	+++	0.016867
Ans	PLT	-0.4015	0.0206	----	0.0176293
Ethan	ALB	0.3215	0.0214	+++	0.0177916
Thr	HGB	-0.3244	0.0216	---	0.0182538
Hypro	CREA	0.3199	0.0221	+++	0.0186161
Aaba	MPV	0.3222	0.0225	+++	0.0187784
Aaba	PLT	-0.3955	0.0227	----	0.0187407
Hypro	age	-0.3185	0.0227	---	0.019103
3-Mhis	PHOS	0.3177	0.0231	+++	0.0192653
Citr	MPV	-0.3203	0.0233	---	0.0197276
3-Mhis	Total WBC	0.3192	0.0238	+++	0.0198899
1-Mhis	Folate	0.3157	0.024	+++	0.0199522
Glu	CREA	-0.3156	0.0241	---	0.0200145
Homocys	BCS	0.3559	0.0242	++++	0.0202768
Ile	GLU	-0.3148	0.0245	---	0.0205391
Thr	PLI	0.3141	0.0248	+++	0.0209014
Leu	PLI	0.3132	0.0252	+++	0.0216637
Hypro	RBC	-0.3148	0.026	---	0.0220259
Cys	CREA	0.3109	0.0264	+++	0.0225882
Car	CREA	0.3097	0.027	+++	0.0226505
Asp	PP	0.3126	0.0271	+++	0.0229128
Urea	RBC	-0.312	0.0274	---	0.0231751
Urea	TLI	0.3083	0.0277	+++	0.0236374
Orn	TLI	0.3074	0.0282	+++	0.0236997
Gly	BUN	0.3072	0.0283	+++	0.024662
Orn	TRIG	0.3053	0.0293	+++	0.0249243
Pea	PHOS	0.305	0.0296	+++	0.0253866
Urea	PLI	0.3041	0.0301	+++	0.0257489
Pro	BCS	0.3426	0.0305	+++	0.0271112
Citr	TPRO	0.301	0.0319	+++	0.0270735
Pro	CHOL	0.301	0.0319	+++	0.0271357
Thr	CHOL	0.3007	0.032	+++	0.027298
Orn	PLT	0.3735	0.0322	++++	0.0274603
Asp	PHOS	0.3001	0.0324	+++	0.0282226
Thr	HCT	-0.3017	0.0332	---	0.0283849
Pea	ALP	-0.2985	0.0334	---	0.0287472
3-Mhis	BUN	0.2978	0.0338	+++	0.0296095
Glu	TLI	0.2965	0.0347	+++	0.0295718
Amm	TLI	0.2964	0.0347	+++	0.0303341
Taur	fecal score	0.2981	0.0355	+++	0.0303964
Met	BCS	0.3333	0.0356	+++	0.0304587
Val	PP	0.2977	0.0357	+++	0.031521
Phe	PLI	0.2932	0.0368	+++	0.0324833
Leu	GLU	-0.2917	0.0378	---	0.0336456
Cysth	MPV	-0.2929	0.039	---	0.0340078
1-Mhis	BUN	0.2895	0.0394	+++	0.0342701
Orn	TBILI	-0.289	0.0397	---	0.0345324
Pea	RBC	-0.2915	0.04	---	0.0349947
Ala	age	0.2878	0.0405	+++	0.035857
Taur	TLI	0.2867	0.0414	+++	0.0369193
Lys	AST	-0.2852	0.0425	---	0.0373816
Glu	AST	0.2845	0.043	+++	0.0389439
Gln	TPRO	-0.2824	0.0446	---	0.0392062
Trp	age	0.2821	0.0449	+++	0.0392685
Taur	Folate	0.282	0.045	+++	0.0398308
Pro	TPRO	0.2813	0.0456	+++	0.0401931
Car	Total WBC	0.2835	0.046	+++	0.0414554
Amm	age	0.2791	0.0473	+++	0.0415176
Ala	PP	0.2818	0.0474	+++	0.0422799
Taur	age	0.278	0.0482	+++	0.0444422
Tyr	TLI	0.2755	0.0504	+++	0.0444045
3-Mhis	BCS	-0.3115	0.0504	---	0.0446668
Pea	CALA	-0.2751	0.0507	---	0.0447291
Gly	ALP	0.275	0.0508	+++	0.0450914
3-Mhis	TBILI	0.2745	0.0512	+++	0.0456537
Citr	PHOS	0.2739	0.0518	+++	0.046816
Orn	MCHC	-0.2752	0.053	---	0.0470783
Ala	TLI	0.2723	0.0533	+++	0.0473406
Gln	PP	-0.2747	0.0536	---	0.0476029
Gly	age	-0.2715	0.0539	---	0.0480652
Phe	CALA	0.271	0.0544	+++	0.0485275
Asp	age	0.2704	0.0549	+++	0.0494897
Gly	HGB	-0.2721	0.0559	---	0.049852
Gln	TBILI	0.269	0.0563	+++	0.0507143
Cysth	ALP	0.2681	0.0572	+++	0.0510766
Taur	TBILI	-0.2677	0.0576	---	0.0518389
1-Mhis	CALA	0.2668	0.0584	+++	0.0521012
Ser	Cobalamin	-0.2665	0.0587	---	0.0522635
Gly	RBC	-0.269	0.0589	---	0.0527258
Asp	TPRO	0.2658	0.0594	+++	0.0534881
1-Mhis	MCHC	-0.2677	0.0602	---	0.0534504
3-Mhis	GGT	-0.265	0.0602	---	0.0536127
Cys	Cobalamin	-0.2648	0.0604	---	0.053675
Hylys	TPRO	0.2647	0.0605	+++	0.0538373
Thr	PHOS	0.2645	0.0607	+++	0.0544995
Phe	PHOS	0.2638	0.0614	+++	0.0549618
Val	PLI	0.2633	0.0619	+++	0.0553241
Hypro	HGB	-0.2656	0.0623	---	0.0555864
Asn	TLI	0.2627	0.0626	+++	0.0557487
Hylys	GLU	-0.2625	0.0628	---	0.057811
Hylys	Folate	0.2605	0.0649	+++	0.0596733
Trp	MPV	-0.2613	0.0668	---	0.0596356
Arg	MCHC	-0.2613	0.0668	---	0.0603979
Gly	Folate	0.258	0.0676	+++	0.0615602
Car	TLI	0.2569	0.0688	+++	0.0621225
Leu	BCS	0.2901	0.0694	+++	0.0622848
Asp	TLI	0.2562	0.0696	+++	0.0635471
Hylys	PCT	-0.2576	0.0709	---	0.0637094
Val	GLU	-0.2548	0.0711	---	0.0645716
Urea	MCV	0.2567	0.072	+++	0.0646339
Ethan	PCT	-0.2565	0.0721	---	0.0647962
AAAA	TBILI	-0.2538	0.0723	---	0.0651585
Ser	BCS	0.2868	0.0727	+++	0.0663208
Trp	TPRO	0.2525	0.0739	+++	0.0666831
Ser	Total WBC	0.2547	0.0743	+++	0.0672454
Pro	PHOS	0.2516	0.0749	+++	0.0682077
Glu	HS	0.2508	0.0759	+++	0.06927
Hypro	Total WBC	0.2524	0.077	+++	0.0698323
Aaba	PLI	0.2494	0.0776	++	0.0699946
Cysth	TPRO	0.2492	0.0778	++	0.0711569
AAAA	CALA	0.2483	0.079	++	0.0744192
Cysth	TRIG	0.2456	0.0823	++	0.0744814
Car	HGB	-0.248	0.0824	--	0.0748437
Ser	GGT	0.2453	0.0828	++	0.075606
Aaba	TRIG	-0.2446	0.0836	--	0.0760683
Hylys	PP	0.2468	0.0841	++	0.0766306
Orn	PHOS	0.2438	0.0847	++	0.0772929
B-ala	Folate	0.2433	0.0854	++	0.0778552
Hypro	HCT	-0.2453	0.086	--	0.0779175
Lys	CHOL	0.2428	0.0861	++	0.0783798
3-Mhis	PCT	-0.2449	0.0866	--	0.0790421
Phser	PLI	0.2419	0.0873	++	0.0793044
Ile	PLI	0.2416	0.0876	++	0.0802667
Citr	Total WBC	0.2434	0.0886	++	0.081629
Homocys	CHOL	0.2399	0.09	++	0.0817913
Asn	Folate	0.2397	0.0902	++	0.0828535
Leu	PP	0.2414	0.0913	++	0.0859158
Phser	RBC	0.2392	0.0944	++	0.0862781
Asp	BUN	0.2365	0.0948	++	0.0877404
Met	PLI	0.2355	0.0963	++	0.0881027
Ser	RBC	-0.2375	0.0967	--	0.088165
Amm	PLT	0.294	0.0968	+++	0.0882273
Ser	PHOS	0.235	0.0969	++	0.0909896
Phser	CALA	-0.2331	0.0997	--	0.0913519
Aaba	PCT	-0.2352	0.1001	--	0.0927142
Ser	CREA	-0.2319	0.1015	--	0.0927765
Urea	ALP	0.2319	0.1016	++	0.0933388
Hylys	CHOL	0.2315	0.1022	++	0.0935011
Hylys	TRIG	0.2314	0.1024	++	0.0935633
Hylys	PLT	-0.2893	0.1025	---	0.0938256
Ans	PCT	-0.2334	0.1028	--	0.0945879
Car	MCHC	-0.2329	0.1036	--	0.0950502
Urea	PHOS	0.2302	0.1041	++	0.0950125
Pro	TRIG	0.2302	0.1041	++	0.0957748
Taur	MCV	-0.232	0.1049	--	0.0965371
Trp	PP	0.2315	0.1057	++	0.0981994
Gly	HCT	-0.2304	0.1074	--	0.0983617
1-Mhis	MCV	0.2303	0.1076	++	0.098524
Ans	TRIG	-0.2279	0.1078	--	0.0985863
3-Mhis	MCHC	-0.2301	0.1079	--	0.0986486
Pea	fecal score	0.23	0.108	++	0.0990109
Pea	HCT	-0.2298	0.1084	--	0.0990732
Ans	TBILI	0.2274	0.1085	++	0.0993354
Thr	MCHC	-0.2295	0.1088	--	0.100398
Ala	BCS	0.2567	0.1099	+++	0.10166
Cysth	age	-0.2258	0.1112	--	0.101822
Val	CALA	0.2256	0.1114	++	0.102285
Pea	GLU	-0.2253	0.1119	--	0.102947
Ala	fecal score	0.2272	0.1126	++	0.103309
Citr	RDW	0.2269	0.113	++	0.103471
Asn	RDW	0.2268	0.1132	++	0.103734
Ser	AST	-0.2243	0.1135	--	0.105396
Hylys	BUN	0.2233	0.1152	++	0.105458
Glu	RDW	0.2255	0.1153	++	0.106221
Phe	ALP	0.2228	0.1161	++	0.106183
3-Mhis	Cobalamin	-0.2228	0.1161	--	0.106245
Homocys	MCHC	-0.225	0.1162	--	0.106408
Ala	HGB	0.2249	0.1164	++	0.10647
Amm	TPRO	0.2226	0.1165	++	0.106732
3-Mhis	GLU	-0.2224	0.1168	--	0.108094
Met	CHOL	0.2215	0.1182	++	0.108957
Hypro	GLU	-0.221	0.1191	--	0.109119
Ala	RDW	0.2232	0.1193	++	0.109981
Asp	PCT	0.2226	0.1202	++	0.110044
Cys	CHOL	0.2203	0.1203	++	0.110406
Taur	MCH	-0.2223	0.1207	--	0.110968
Car	ALP	0.2197	0.1213	++	0.11133
Ethan	CREA	0.2195	0.1217	++	0.111393
Asp	PLT	0.2747	0.1218	+++	0.111555
Cysth	PLT	0.2746	0.122	+++	0.111817
Pea	Folate	0.2191	0.1223	++	0.11388
1-Mhis	GLU	-0.218	0.1244	--	0.113942
Lys	Folate	-0.2179	0.1245	--	0.115504
Ile	ALB	-0.217	0.1261	--	0.115667
Ser	PLT	0.2715	0.1263	+++	0.116629
Ile	CALA	0.2163	0.1273	++	0.117191
Amm	TRIG	0.216	0.1279	++	0.117653
3-Mhis	RBC	-0.2179	0.1284	--	0.118416
Phe	Total WBC	0.2175	0.1292	++	0.118478
Ser	HCT	-0.2174	0.1293	--	0.12364
Met	age	0.2124	0.1345	++	0.124003
Cysth	Total WBC	0.2144	0.1349	++	0.124865
Ala	RBC	0.2139	0.1358	++	0.125327
Trp	Folate	0.2115	0.1363	++	0.125989
Amm	GGT	0.2111	0.137	++	0.126352
1-Mhis	ALT	-0.2109	0.1374	--	0.126314
Pro	TLI	0.2109	0.1374	++	0.126576
Val	TBILI	-0.2108	0.1377	--	0.127339
Arg	Total WBC	0.2125	0.1385	++	0.127901
Cysth	RBC	-0.2122	0.1391	--	0.128463
Glu	TBILI	-0.2097	0.1397	--	0.128825
Pro	MPV	-0.2116	0.1401	--	0.129988
Ile	PP	0.211	0.1413	++	0.12995
Car	CALA	0.2089	0.1413	++	0.130512
Arg	CHOL	0.2086	0.1419	++	0.131675
His	Cobalamin	-0.208	0.1431	--	0.131837
Leu	CALA	0.2079	0.1433	++	0.131899
Car	HCT	-0.2099	0.1434	--	0.132862
Aaba	CALA	0.2073	0.1444	++	0.133024
Glu	BCS	0.2349	0.1446	++	0.133186
Phe	CHOL	0.2071	0.1448	++	0.133448
Urea	MPV	-0.2091	0.1451	--	0.134411
Lys	RDW	0.2086	0.1461	++	0.134573
Cys	TRIG	0.2063	0.1463	++	0.135035
Pea	HGB	-0.2082	0.1468	--	0.135298
His	fecal score	0.208	0.1471	++	0.13546
Car	RBC	-0.2079	0.1473	--	0.137022
Arg	ALP	0.2051	0.1489	++	0.138484
Ser	HGB	-0.2064	0.1504	--	0.139847
Car	Cobalamin	-0.2036	0.1518	--	0.139909
Pro	CALA	0.2036	0.1519	++	0.139971
Amm	PP	0.2056	0.152	++	0.140034
Phser	MCH	0.2056	0.1521	++	0.139996
Pea	Cobalamin	-0.2035	0.1521	--	0.140258
Hylys	Cobalamin	0.2033	0.1524	++	0.140321
Met	Folate	0.2033	0.1525	++	0.140783
Tyr	BUN	0.203	0.153	++	0.141845
Taur	ALP	0.2025	0.1541	++	0.142707
Hylys	MPV	-0.2042	0.155	--	0.14337
Cys	RDW	0.2038	0.1557	++	0.144132
Asp	TBILI	-0.2014	0.1565	--	0.144294
Phser	age	0.2013	0.1567	++	0.144457
Orn	HGB	-0.2032	0.1569	--	0.144619
Pea	Total WBC	-0.2031	0.1571	--	0.145181
Cysth	TBILI	-0.2008	0.1577	--	0.146043
Phser	Total WBC	-0.2024	0.1586	--	0.146406
Asn	MCH	-0.2022	0.159	--	0.146768
Cysth	CHOL	0.2	0.1594	++	0.14683
Pea	ALB	-0.1999	0.1595	--	0.147093
Gly	GLU	-0.1998	0.1598	--	0.147455
Tyr	Total WBC	0.2016	0.1602	++	0.148117
Met	TPRO	0.1993	0.1609	++	0.148579
Citr	TLI	0.199	0.1614	++	0.148542
Hypro	GGT	-0.199	0.1614	--	0.150004
3-Mhis	PLT	-0.2486	0.1629	--	0.150166
Asp	Cobalamin	-0.1983	0.1631	--	0.150129
Hylys	fecal score	0.2003	0.1631	++	0.150391
Tyr	ALP	0.1981	0.1634	++	0.150953
AAAA	HGB	0.1999	0.164	++	0.151116
Citr	MCH	-0.1998	0.1642	--	0.151578
AAAA	CHOL	0.1975	0.1647	++	0.15204
Ser	PP	0.1993	0.1652	++	0.152202
Orn	ALP	0.1972	0.1654	++	0.152865
Thr	RBC	-0.1989	0.1661	--	0.154227
Taur	HS	0.1962	0.1675	++	0.154689
Ser	CHOL	0.196	0.168	++	0.155052
1-Mhis	MPV	-0.1979	0.1684	--	0.157214
Tyr	Folate	0.1948	0.1706	++	0.157376
Ethan	HS	-0.1948	0.1708	--	0.157538
Citr	CREA	0.1947	0.171	++	0.157901
Glu	Total WBC	-0.1965	0.1714	--	0.158063
Homocys	BUN	0.1944	0.1716	++	0.160925
Pea	BUN	0.1932	0.1745	++	0.161288
His	age	0.193	0.1749	++	0.16275
Ser	PCT	0.1943	0.1764	++	0.162912
Amm	HS	0.1922	0.1766	++	0.163175
Ala	HCT	0.194	0.1769	++	0.165337
Thr	MCH	-0.1931	0.1791	--	0.165499
Citr	fecal score	0.193	0.1793	++	0.165761
Homocys	ALB	0.1909	0.1796	++	0.165924
Asp	MCH	-0.1928	0.1798	--	0.167086
Leu	TRIG	0.1903	0.181	++	0.168748
Hylys	CALA	0.1896	0.1827	++	0.169011
His	PLI	0.1895	0.183	++	0.169973
Urea	MCH	0.191	0.184	++	0.169935
Homocys	CREA	0.189	0.184	++	0.170197
Leu	PCT	-0.1908	0.1843	--	0.17046
Cys	BUN	0.1888	0.1846	++	0.170422
His	TRIG	0.1888	0.1846	++	0.170684
His	PLT	0.2366	0.1849	++	0.171247
Trp	BCS	0.2137	0.1855	++	0.171909
Pro	CREA	0.1881	0.1862	++	0.175571
Homocys	Folate	0.1866	0.1899	++	0.175733
Cysth	BCS	-0.2115	0.1901	--	0.175796
Hypro	Folate	0.1864	0.1902	++	0.176458
Amm	ALP	-0.1862	0.1909	--	0.17672
Asp	RDW	0.1879	0.1912	++	0.176883
Aaba	Total WBC	0.1879	0.1914	++	0.177745
Ala	PCT	0.1875	0.1923	++	0.178107
Cys	MCH	-0.1873	0.1927	--	0.17957
Trp	TLI	0.1848	0.1942	++	0.179732
Gly	PCT	-0.1866	0.1944	--	0.179694
Val	ALB	-0.1847	0.1944	--	0.180856
Cys	MCV	-0.1861	0.1956	--	0.181919
His	RDW	0.1857	0.1967	++	0.182081
Thr	BUN	0.1837	0.1969	++	0.183343
Phe	TBILI	-0.1832	0.1982	--	0.184206
Glu	GGT	0.1828	0.1991	++	0.184368
Ans	MCH	0.1846	0.1993	++	0.18513
Orn	PP	0.1843	0.2001	++	0.185592
B-ala	TRIG	0.1822	0.2006	++	0.186155
AAAA	HCT	0.1839	0.2012	++	0.186217
Val	TPRO	0.182	0.2013	++	0.186879
Cysth	TLI	-0.1817	0.202	--	0.188742
Cysth	fecal score	0.1828	0.2039	++	0.189604
Ser	TPRO	0.1806	0.2048	++	0.189666
Arg	age	-0.1805	0.2049	--	0.192329
3-Mhis	Folate	0.1795	0.2076	++	0.193691
Met	ALP	0.1789	0.209	++	0.193853
Cysth	AST	-0.1789	0.2092	--	0.194315
Leu	ALP	0.1786	0.2097	++	0.197378
Orn	PCT	0.1793	0.2128	++	0.19774
Lys	Cobalamin	0.1773	0.2132	++	0.198002
Hypro	BCS	-0.2011	0.2135	--	0.198365
Pea	PCT	0.1789	0.2139	++	0.201127
Phe	RDW	0.1778	0.2167	++	0.201289
Val	HS	-0.1759	0.2169	--	0.202451
Cysth	GLU	-0.1755	0.2181	--	0.203514
Urea	Cobalamin	-0.1751	0.2192	--	0.204176
Met	PP	0.1766	0.2199	++	0.204438
Taur	GGT	0.1747	0.2202	++	0.204801
Car	Folate	0.1745	0.2206	++	0.205463
Asn	MCV	-0.1761	0.2213	--	0.205825
B-ala	GGT	-0.1741	0.2217	--	0.205887
Asp	PLI	-0.1741	0.2218	--	0.20715
Ile	PHOS	0.1736	0.2231	++	0.207912
Glu	MCH	-0.1751	0.2239	--	0.208774
Urea	HGB	-0.1748	0.2248	--	0.211437
Ans	CHOL	-0.172	0.2275	--	0.211799
Ser	GLU	-0.1719	0.2279	--	0.211861
Homocys	PLT	0.2157	0.228	++	0.211924
Ethan	MCHC	-0.1735	0.2281	--	0.212986
Tyr	Cobalamin	-0.1714	0.2292	--	0.213048
Car	PLI	0.1713	0.2293	++	0.21401
Taur	BUN	0.171	0.2303	++	0.214973
Met	PHOS	0.1706	0.2313	++	0.215135
Ans	GLU	0.1706	0.2315	++	0.215197
Hylys	RDW	0.1723	0.2316	++	0.21656
Phser	fecal score	-0.1718	0.233	--	0.218122
1-Mhis	CREA	0.1694	0.2346	++	0.218584
Urea	MCHC	-0.171	0.2351	--	0.218746
Glu	MCHC	-0.1709	0.2353	--	0.219609
Gly	Total WBC	0.1706	0.2362	++	0.219571
Ile	TBILI	-0.1688	0.2362	--	0.220533
Asp	HGB	-0.1703	0.2372	--	0.221296
Lys	ALT	-0.1682	0.238	--	0.221858
Ethan	Total WBC	-0.1698	0.2386	--	0.22332
Lys	MPV	0.1692	0.2401	++	0.224583
Urea	CALA	0.167	0.2414	++	0.225045
Trp	PLT	0.2095	0.2419	++	0.225707
Aaba	GLU	-0.1666	0.2426	--	0.226269
Met	MPV	-0.1681	0.2432	--	0.226732
Ala	PLI	0.1662	0.2437	++	0.227594
Phe	MCH	-0.1676	0.2446	--	0.229256
Ethan	fecal score	-0.167	0.2463	--	0.230919
Trp	PLI	0.1647	0.248	++	0.231881
Pro	Total WBC	0.1661	0.249	++	0.232843
Phe	MCV	-0.1658	0.25	--	0.233305
1-Mhis	HS	0.1639	0.2505	++	0.234568
Cysth	PCT	0.1651	0.2518	++	0.23463
Thr	PCT	-0.1651	0.2519	--	0.235092
Gln	RDW	-0.1649	0.2524	--	0.239555
Hypro	MCV	0.1634	0.2569	++	0.240117
Met	ALB	0.1615	0.2575	++	0.240179
Tyr	PHOS	0.1615	0.2576	++	0.240241
Citr	ALB	0.1614	0.2577	++	0.241204
Ans	CREA	0.1611	0.2587	++	0.241366
Amm	MCV	-0.1627	0.2589	--	0.241728
1-Mhis	TBILI	0.1609	0.2593	++	0.243091
Ile	HS	-0.1605	0.2607	--	0.244453
Citr	TBILI	-0.16	0.2621	--	0.244715
Orn	CREA	-0.1599	0.2624	--	0.244778
Thr	Folate	0.1599	0.2625	++	0.24494
Lys	Total WBC	0.1614	0.2627	++	0.245602
Urea	GLU	-0.1595	0.2634	--	0.245764
Met	MCH	-0.1611	0.2636	--	0.246027
Glu	MCV	-0.161	0.2639	--	0.245989
His	GGT	0.1594	0.2639	++	0.246051
Pro	ALP	0.1594	0.264	++	0.246214
Cys	GLU	-0.1593	0.2642	--	0.246176
3-Mhis	HGB	-0.1609	0.2642	--	0.246538
Orn	BCS	0.1806	0.2646	++	0.2471
Urea	HCT	-0.1606	0.2652	--	0.247363
Met	RDW	0.1605	0.2655	++	0.247525
Amm	MCH	-0.1604	0.2657	--	0.249087
1-Mhis	CHOL	0.1583	0.2673	++	0.24915
Pro	BUN	0.1582	0.2674	++	0.249912
Gln	PLT	-0.1985	0.2682	--	0.250374
Arg	MPV	-0.1595	0.2687	--	0.251537
Car	AST	0.1574	0.2699	++	0.251599
Hylys	ALB	0.1574	0.27	++	0.255061
Pro	ALB	0.1563	0.2735	++	0.256323
Orn	RBC	-0.1575	0.2748	--	0.257986
Hylys	MCHC	-0.1569	0.2765	--	0.258348
Val	PLT	-0.195	0.2769	--	0.25851
His	ALB	0.1551	0.2771	++	0.258673
Citr	PLT	0.1948	0.2773	++	0.258835
Aaba	age	-0.155	0.2775	--	0.260897
Car	ALB	0.1543	0.2796	++	0.262859
Taur	RBC	0.1553	0.2816	++	0.262922
Citr	ALT	0.1537	0.2817	++	0.263784
1-Mhis	GGT	-0.1534	0.2826	--	0.264846
Aaba	PHOS	-0.153	0.2837	--	0.265209
Pea	TLI	0.1529	0.2841	++	0.265371
Cysth	CREA	0.1528	0.2843	++	0.266233
Met	BUN	0.1525	0.2852	++	0.266595
Asp	CREA	-0.1524	0.2856	--	0.267258
Aaba	BCS	-0.1728	0.2863	--	0.26812
1-Mhis	BCS	-0.1725	0.2872	--	0.268382
Met	PLT	0.1908	0.2875	++	0.269345
Arg	Folate	0.1515	0.2885	++	0.272007
Taur	GLU	0.1507	0.2912	++	0.272569
Ala	AST	-0.1505	0.2918	--	0.272732
Ala	HS	0.1505	0.292	++	0.273294
Ans	fecal score	-0.1518	0.2926	--	0.274956
Orn	HCT	-0.1513	0.2943	--	0.275418
Cys	fecal score	0.1511	0.2948	++	0.275381
Cysth	Folate	0.1496	0.2948	+	0.275743
B-ala	PP	0.151	0.2952	++	0.276905
Ala	TBILI	-0.1491	0.2964	-	0.278868
Amm	Total WBC	0.15	0.2984	++	0.27923
Asp	MPV	-0.1499	0.2988	-	0.280092
Val	BCS	0.1681	0.2997	++	0.280254
Phser	MCV	0.1496	0.2999	+	0.282217
Asn	MCHC	-0.1489	0.3019	-	0.282479
Pro	GLU	-0.1473	0.3022	-	0.283441
Thr	CREA	0.147	0.3032	+	0.283604
Taur	AST	0.147	0.3034	+	0.284166
Hylys	GGT	0.1468	0.304	+	0.284828
Asn	CREA	-0.1466	0.3047	-	0.28489
Cysth	HGB	-0.1481	0.3048	-	0.285453
AAAA	MCHC	-0.1479	0.3054	-	0.285815
Asn	ALT	-0.1462	0.3058	-	0.287777
Thr	CALA	0.1457	0.3078	+	0.28784
Ile	ALT	-0.1456	0.3079	-	0.288202
Ile	ALP	0.1455	0.3083	+	0.288564
Ala	PLT	0.1828	0.3087	++	0.289327
Trp	ALT	0.1452	0.3095	+	0.289489
1-Mhis	PCT	-0.1466	0.3097	-	0.290251
His	PCT	0.1464	0.3105	+	0.290713
Met	TBILI	-0.1447	0.311	-	0.291776
Aaba	TLI	-0.1444	0.3121	-	0.292438
Met	TRIG	0.1442	0.3128	+	0.2935
Tyr	BCS	0.1633	0.3139	++	0.295763
Ans	Folate	-0.1432	0.3162	-	0.296125
Asn	TBILI	-0.1431	0.3166	-	0.296487
Aaba	TPRO	-0.1429	0.317	-	0.298949
Gln	CREA	0.1422	0.3195	+	0.299912
B-ala	MCHC	-0.1434	0.3205	-	0.301974
Asp	fecal score	0.1428	0.3226	+	0.302436
Phser	GGT	-0.1412	0.3231	-	0.303099
Leu	HS	-0.141	0.3238	-	0.303661
Gly	MPV	-0.1423	0.3244	-	0.304023
Orn	MPV	-0.1421	0.3248	-	0.306286
Thr	GGT	-0.14	0.3271	-	0.306448
Asp	GLU	-0.14	0.3273	-	0.30691
Amm	CHOL	0.1398	0.3278	+	0.309272
Taur	MCHC	-0.1406	0.3302	-	0.309235
Lys	PLI	0.1391	0.3302	+	0.310897
Asn	HGB	-0.1401	0.3319	-	0.311159
Thr	ALP	0.1386	0.3322	+	0.312722
Orn	ALB	0.1381	0.3338	+	0.313684
Met	ALT	0.1378	0.3348	+	0.314246
Ans	ALP	-0.1377	0.3354	-	0.315408
Leu	Folate	0.1373	0.3366	+	0.317071
Phser	ALP	-0.1368	0.3383	-	0.318233
Gln	MCHC	0.1379	0.3395	+	0.318395
Ans	PLI	0.1365	0.3397	+	0.319058
Lys	CALA	0.1363	0.3404	+	0.32082
Ethan	PLT	-0.1707	0.3422	--	0.320882
Urea	fecal score	0.1371	0.3423	+	0.321244
1-Mhis	MCH	0.137	0.3427	+	0.321507
Tyr	age	0.1355	0.343	+	0.321569
Cys	PHOS	0.1355	0.3431	+	0.321631
Orn	Folate	0.1355	0.3432	+	0.323294
Car	BCS	-0.1533	0.3449	--	0.323956
Urea	HS	0.1348	0.3456	+	0.324418
Gln	HS	-0.1347	0.3461	-	0.324681
Orn	HS	0.1346	0.3464	+	0.326543
Taur	CREA	-0.1341	0.3483	-	0.326705
Ethan	AST	0.134	0.3485	+	0.327067
Gly	PLT	-0.1684	0.3489	--	0.32803
Car	HS	0.1336	0.3499	+	0.328892
Asn	Cobalamin	-0.1334	0.3508	-	0.329854
Asn	HCT	-0.1345	0.3518	-	0.330317
Trp	MCV	-0.1343	0.3523	-	0.331479
Ans	PHOS	-0.1326	0.3535	-	0.331541
Asp	HCT	-0.134	0.3536	-	0.332203
Aaba	RBC	-0.1338	0.3543	-	0.332266
Ala	Folate	0.1324	0.3544	+	0.332428
Aaba	MCHC	0.1337	0.3546	+	0.33459
3-Mhis	MCV	0.1331	0.3568	+	0.334753
Leu	MCV	-0.133	0.357	-	0.336115
Car	TPRO	0.1313	0.3584	+	0.336277
Tyr	HCT	-0.1326	0.3586	-	0.33734
Val	ALP	0.131	0.3597	+	0.338302
Thr	MCV	-0.132	0.3607	-	0.339764
Orn	BUN	0.1303	0.3622	+	0.341526
His	Total WBC	0.1311	0.364	+	0.341889
1-Mhis	ALP	0.1297	0.3644	+	0.342451
Taur	PLI	-0.1295	0.365	-	0.342813
Urea	TRIG	0.1294	0.3654	+	0.343076
Lys	HS	-0.1293	0.3657	-	0.343238
His	BUN	0.1293	0.3659	+	0.3444
Tyr	PCT	-0.1303	0.3671	-	0.344662
B-ala	BCS	0.1464	0.3674	+	0.344725
Phe	HCT	-0.1302	0.3675	-	0.344887
Leu	TLI	0.1288	0.3677	+	0.346749
Leu	MCH	-0.1296	0.3696	-	0.346812
Lys	PP	0.1296	0.3697	+	0.347774
Leu	BUN	0.128	0.3707	+	0.348636
Phser	MCHC	0.1291	0.3716	+	0.348598
Phe	HGB	-0.1291	0.3716	-	0.348761
Glu	RBC	0.129	0.3718	+	0.348823
Arg	ALT	-0.1277	0.3719	-	0.348885
Trp	CALA	0.1277	0.372	+	0.350248
Asn	Total WBC	0.1286	0.3734	+	0.35091
Urea	CHOL	0.1271	0.3741	+	0.350972
Asn	BCS	0.1444	0.3742	+	0.352935
Aaba	ALT	-0.1266	0.3762	-	0.353697
Glu	GLU	0.1263	0.377	+	0.353759
Met	MCV	-0.1276	0.3771	-	0.354821
Ans	MCV	0.1273	0.3782	+	0.355084
Hylys	age	0.126	0.3785	+	0.355146
Hypro	PP	0.1272	0.3786	+	0.355608
Asp	BCS	0.1429	0.3791	+	0.355671
Thr	HS	-0.1258	0.3792	-	0.357933
Urea	AST	0.1252	0.3815	+	0.357895
Gln	BUN	-0.1252	0.3815	-	0.357857
Aaba	PP	-0.1265	0.3815	-	0.35852
Gln	TRIG	-0.125	0.3822	-	0.358482
Citr	age	0.125	0.3822	+	0.358644
Ans	age	0.1249	0.3824	+	0.360407
Cysth	MCV	0.1257	0.3842	+	0.360569
Taur	MPV	-0.1257	0.3844	-	0.362531
Ala	GGT	0.1239	0.3864	+	0.363394
1-Mhis	fecal score	0.1249	0.3873	+	0.364456
His	CREA	0.1234	0.3884	+	0.365218
Homocys	CALA	0.1232	0.3892	+	0.36788
1-Mhis	TLI	0.1225	0.3919	+	0.368143
Trp	MCH	-0.1237	0.3922	-	0.368705
Homocys	HS	0.1222	0.3928	+	0.368967
Arg	ALB	0.1222	0.3931	+	0.36953
Ans	HGB	0.1233	0.3937	+	0.369892
Trp	HS	-0.1219	0.3941	-	0.370554
Ile	PLT	-0.1532	0.3948	--	0.370716
1-Mhis	TPRO	-0.1217	0.395	-	0.375779
Homocys	TLI	0.1204	0.4001	+	0.376441
Phe	Cobalamin	-0.1202	0.4008	-	0.377203
Trp	CHOL	0.12	0.4016	+	0.380866
Phser	PCT	0.1203	0.4053	+	0.382228
Pro	GGT	0.1187	0.4067	+	0.38289
Ans	HCT	0.1198	0.4074	+	0.382952
Aaba	Folate	-0.1185	0.4075	-	0.383515
Gln	GLU	0.1184	0.4081	+	0.384277
B-ala	MPV	-0.1194	0.4089	-	0.385039
Hylys	Total WBC	-0.1192	0.4097	-	0.385502
Tyr	ALT	0.1178	0.4102	+	0.385964
His	PHOS	0.1177	0.4107	+	0.386826
Thr	MPV	-0.1187	0.4116	-	0.387589
Glu	TPRO	0.1173	0.4124	+	0.387851
Phser	MPV	0.1184	0.4127	+	0.388613
B-ala	TPRO	0.117	0.4135	+	0.389475
Glu	CALA	-0.1168	0.4144	-	0.389438
Cys	AST	0.1168	0.4144	+	0.3897
Thr	TBILI	-0.1167	0.4147	-	0.389762
Amm	TBILI	-0.1167	0.4148	-	0.390325
Pro	MCH	-0.1177	0.4154	-	0.391887
Hypro	fecal score	0.1174	0.417	+	0.392249
Gln	GGT	0.1161	0.4174	+	0.392211
Hypro	TBILI	0.116	0.4174	+	0.395174
Aaba	CHOL	0.1153	0.4204	+	0.396636
Arg	PP	0.1161	0.4219	+	0.396598
Arg	PLI	-0.1149	0.4219	-	0.397061
Ile	BUN	0.1148	0.4224	+	0.397623
Met	GLU	0.1147	0.423	+	0.398085
Amm	CREA	-0.1145	0.4235	-	0.398748
Met	GGT	0.1144	0.4242	+	0.40011
Asp	ALP	0.114	0.4256	+	0.400972
Aaba	BUN	-0.1138	0.4265	-	0.402934
3-Mhis	HCT	-0.1145	0.4285	-	0.403797
Tyr	CREA	0.1131	0.4294	+	0.404759
AAAA	MCV	0.114	0.4304	+	0.405521
Ser	MCHC	-0.1138	0.4312	-	0.406884
Amm	RDW	0.1135	0.4326	+	0.407246
Arg	GLU	-0.1122	0.433	-	0.410408
Ethan	PHOS	0.1114	0.4362	+	0.41097
Cys	Total WBC	-0.1125	0.4368	-	0.411333
Trp	ALP	0.1112	0.4372	+	0.411395
Pro	PLT	0.14	0.4373	+	0.411857
1-Mhis	PLT	-0.1398	0.4378	-	0.41222
Arg	GGT	-0.111	0.4382	-	0.414482
Ethan	TBILI	0.1104	0.4405	+	0.414544
Cys	Folate	0.1104	0.4406	+	0.415006
Cysth	BUN	0.1103	0.4411	+	0.415169
Val	ALT	-0.1102	0.4413	-	0.415531
3-Mhis	HS	-0.1101	0.4417	-	0.415893
Phe	MCHC	-0.1112	0.4421	-	0.415856
1-Mhis	HCT	0.1112	0.4421	+	0.415918
Trp	GGT	0.11	0.4422	+	0.41698
Urea	Total WBC	0.1109	0.4433	+	0.417143
Citr	BCS	0.1246	0.4435	+	0.417105
B-ala	GLU	0.1097	0.4435	+	0.417167
B-ala	TLI	0.1097	0.4436	+	0.418429
Citr	PCT	0.1105	0.4449	+	0.419792
Phe	PCT	-0.1102	0.4463	-	0.421554
His	HGB	0.1097	0.4481	+	0.421716
AAAA	RDW	0.1097	0.4483	+	0.422979
Amm	ALT	-0.1082	0.4496	-	0.423741
Phser	BCS	0.1228	0.4504	+	0.424203
Phser	Folate	-0.1079	0.4509	-	0.424465
3-Mhis	TRIG	0.1079	0.4512	+	0.425628
Asn	PHOS	0.1076	0.4524	+	0.42629
Ser	ALB	-0.1074	0.4531	-	0.427152
Thr	PLT	-0.1349	0.454	-	0.428215
Orn	fecal score	-0.1081	0.4551	-	0.428377
Ans	RBC	0.108	0.4553	+	0.429739
Ile	fecal score	0.1077	0.4567	+	0.429802
B-ala	age	0.1065	0.4568	+	0.430664
Leu	TPRO	0.1063	0.4577	+	0.431126
Cys	TLI	0.1062	0.4582	+	0.431088
Met	CALA	0.1062	0.4582	+	0.432751
Cys	MPV	-0.1069	0.4599	-	0.434113
Ethan	age	-0.1055	0.4613	-	0.434875
Trp	PCT	0.1064	0.4621	+	0.435238
AAAA	Cobalamin	0.1052	0.4625	+	0.4369
Tyr	GLU	-0.1048	0.4642	-	0.437362
3-Mhis	MCH	0.1058	0.4647	+	0.437924
Phser	PHOS	-0.1045	0.4653	-	0.437987
Cys	ALP	0.1045	0.4654	+	0.438049
His	Folate	0.1045	0.4655	+	0.438311
Phe	ALT	0.1044	0.4658	+	0.438974
Phe	fecal score	0.1054	0.4665	+	0.440736
Citr	MCV	-0.1049	0.4683	-	0.440798
Met	MCHC	-0.1049	0.4684	-	0.44086
Ser	ALP	-0.1038	0.4685	-	0.441223
Thr	TLI	0.1037	0.4689	+	0.441985
Amm	PCT	0.1046	0.4697	+	0.443147
Glu	ALB	0.1032	0.4709	+	0.44451
Ser	age	0.1029	0.4723	+	0.444972
Ala	PHOS	-0.1028	0.4728	-	0.445434
Ile	MCH	-0.1038	0.4733	-	0.446197
Thr	Total WBC	-0.1036	0.4741	-	0.448259
Val	MCH	-0.1031	0.4762	-	0.449321
Homocys	GGT	0.1018	0.4773	+	0.449483
Phe	GLU	-0.1017	0.4775	-	0.450446
1-Mhis	TRIG	0.1015	0.4785	+	0.450608
Hypro	AST	0.1015	0.4787	+	0.45077
Phser	TLI	0.1014	0.4789	+	0.450733
Tyr	AST	0.1014	0.4789	+	0.451495
Amm	CALA	-0.1012	0.4797	-	0.452657
Orn	TPRO	0.1009	0.4809	+	0.454119
Lys	MCH	-0.1016	0.4824	-	0.454582
Ile	MCV	-0.1015	0.4829	-	0.455544
Cysth	GGT	-0.1003	0.4839	-	0.461306
Tyr	MCHC	-0.1	0.4897	-	0.462069
B-ala	HS	0.0988	0.4905	+	0.463331
Val	BUN	0.0985	0.4918	+	0.464693
Aaba	GGT	-0.0981	0.4932	-	0.464656
Trp	CREA	0.0982	0.4932	+	0.464818
Lys	MCV	-0.0991	0.4934	-	0.46598
Homocys	MCH	-0.0989	0.4946	-	0.466842
Lys	TLI	-0.0976	0.4955	-	0.466905
Cys	HS	0.0976	0.4956	+	0.468167
AAAA	MCH	0.0983	0.4969	+	0.469729
Cys	PLI	0.097	0.4985	+	0.470392
Tyr	HGB	-0.0978	0.4992	-	0.471054
Citr	AST	0.0967	0.4999	+	0.471816
Ile	TRIG	0.0965	0.5007	+	0.473578
AAAA	TLI	-0.0961	0.5025	-	0.473841
Asn	CALA	-0.096	0.5028	-	0.474703
Hylys	BCS	0.1089	0.5037	+	0.474665
Orn	PLI	0.0958	0.5037	+	0.474628
Arg	AST	-0.0958	0.5037	-	0.47579
Orn	AST	-0.0955	0.5049	-	0.476352
Gln	ALP	-0.0954	0.5055	-	0.477214
Hypro	TLI	-0.0952	0.5064	-	0.479577
Ser	BUN	-0.0947	0.5088	-	0.479839
Gln	PHOS	-0.0946	0.5091	-	0.480201
AAAA	age	0.0945	0.5095	+	0.480264
Orn	CHOL	0.0945	0.5096	+	0.480626
Ethan	HGB	-0.0954	0.51	-	0.481588
Asp	MCV	-0.0951	0.511	-	0.482151
Phe	CREA	0.094	0.5116	+	0.482513
Orn	MCH	-0.0949	0.512	-	0.482575
Homocys	RBC	0.0949	0.5121	+	0.483037
Trp	HGB	-0.0948	0.5126	-	0.4833
Glu	PP	0.0947	0.5129	+	0.485062
Asn	PLT	0.1175	0.5147	+	0.486324
Citr	Folate	0.0931	0.516	+	0.486287
Met	PCT	-0.094	0.516	-	0.486349
Thr	TRIG	-0.093	0.5161	-	0.486311
Val	TRIG	0.093	0.5161	+	0.486673
Trp	GLU	0.0929	0.5165	+	0.486736
Urea	ALB	-0.0929	0.5166	-	0.486898
Homocys	Total WBC	0.0939	0.5168	+	0.48936
Hypro	MCH	0.0933	0.5193	+	0.489823
Pea	MPV	0.0932	0.5198	+	0.492285
Ala	GLU	0.0917	0.5223	+	0.495947
Ethan	RDW	0.0918	0.526	+	0.49601
Gly	BCS	-0.1032	0.5261	-	0.495972
Leu	ALB	-0.0908	0.5261	-	0.496534
Trp	TBILI	-0.0907	0.5267	-	0.496696
Gly	ALB	-0.0907	0.5269	-	0.498159
Asn	PCT	0.0913	0.5284	+	0.498721
His	RBC	0.0912	0.529	+	0.499483
Ala	MCV	-0.091	0.5298	-	0.499546
His	HCT	0.0909	0.5299	+	0.499708
Trp	HCT	-0.0909	0.5301	-	0.49967
Car	RDW	0.0909	0.5301	+	0.499732
Pea	age	0.0899	0.5302	+	0.500195
Hylys	TLI	0.0898	0.5307	+	0.501257
Pea	CREA	-0.0896	0.5318	-	0.501619
Thr	GLU	-0.0895	0.5322	-	0.502482
Pro	HS	0.0893	0.5331	+	0.505644
Gln	Folate	-0.0886	0.5363	-	0.506806
Urea	RDW	0.0893	0.5375	+	0.506868
B-ala	ALP	0.0883	0.5376	+	0.508431
Aaba	Cobalamin	0.088	0.5392	+	0.508593
Phser	TBILI	0.0879	0.5394	+	0.508655
Gln	Total WBC	0.0888	0.5395	+	0.509918
Pro	AST	-0.0876	0.5408	-	0.51098
Met	fecal score	0.0883	0.5419	+	0.513042
Arg	HS	0.087	0.544	+	0.513305
Orn	CALA	0.0869	0.5443	+	0.513967
Asn	AST	-0.0867	0.545	-	0.515629
AAAA	PLI	-0.0864	0.5467	-	0.515991
Cys	CALA	0.0863	0.5471	+	0.517054
Ans	BCS	0.0978	0.5482	+	0.517116
B-ala	AST	0.086	0.5483	+	0.517778
Ans	MPV	0.0868	0.549	+	0.518341
Ethan	TPRO	0.0858	0.5496	+	0.519203
Amm	MPV	0.0865	0.5505	+	0.519165
Pro	age	0.0856	0.5505	+	0.520727
Pea	TRIG	-0.0852	0.5521	-	0.52229
AAAA	AST	-0.0849	0.5537	-	0.522352
Car	PP	0.0857	0.5538	+	0.522514
Citr	Cobalamin	-0.0848	0.554	-	0.523077
Asp	ALB	-0.0847	0.5546	-	0.524739
Val	MCV	-0.0852	0.5563	-	0.525101
Trp	MCHC	-0.0851	0.5567	-	0.525463
Car	PLT	-0.106	0.5571	-	0.526426
Leu	RBC	0.0848	0.5581	+	0.526688
Orn	GGT	0.0839	0.5584	+	0.52715
Lys	PHOS	0.0838	0.5589	+	0.527713
Ethan	Cobalamin	0.0836	0.5595	+	0.528175
Homocys	Cobalamin	-0.0835	0.56	-	0.529837
AAAA	PHOS	0.0832	0.5617	+	0.5302
Ala	MPV	0.084	0.5621	+	0.530162
Hylys	RBC	0.084	0.5621	+	0.530324
Cys	PCT	-0.0839	0.5623	-	0.531086
Asn	GGT	0.0829	0.5631	+	0.531849
Ethan	BCS	-0.094	0.5639	-	0.532111
AAAA	RBC	0.0835	0.5642	+	0.533073
AAAA	BUN	-0.0824	0.5652	-	0.534036
Phser	BUN	0.0822	0.5662	+	0.534498
Tyr	RBC	-0.083	0.5667	-	0.53636
Ala	ALT	-0.0817	0.5686	-	0.537122
Lys	TPRO	0.0816	0.5694	+	0.539285
Trp	PHOS	0.0811	0.5716	+	0.540347
Arg	MCH	-0.0817	0.5727	-	0.541109
Val	Folate	-0.0807	0.5735	-	0.541872
3-Mhis	MPV	-0.0814	0.5743	-	0.543434
B-ala	RDW	-0.081	0.5759	-	0.546396
Gln	PLI	0.0796	0.5789	+	0.547059
3-Mhis	CHOL	0.0794	0.5796	+	0.547421
Ans	HS	0.0793	0.58	+	0.547783
Thr	TPRO	-0.0793	0.5804	-	0.547845
Asp	RBC	-0.0801	0.5805	-	0.548108
Ile	HCT	-0.08	0.5808	-	0.54927
Amm	Cobalamin	0.0789	0.582	+	0.549432
Asn	age	0.0789	0.5822	+	0.549395
AAAA	fecal score	0.0797	0.5822	+	0.550157
B-ala	PHOS	-0.0787	0.583	-	0.550219
Phser	CHOL	-0.0787	0.5831	-	0.550481
Leu	MCHC	-0.0794	0.5834	-	0.550844
Asn	PLI	-0.0785	0.5838	-	0.551306
Ethan	MCH	-0.0793	0.5843	-	0.552868
Tyr	CHOL	0.0781	0.5859	+	0.552831
Pro	Cobalamin	-0.0781	0.5859	-	0.556193
Phser	ALB	0.0774	0.5893	+	0.557155
Car	GLU	0.0772	0.5903	+	0.557717
Taur	HGB	0.0779	0.5909	+	0.55798
His	MCV	-0.0778	0.5912	-	0.557942
His	MCH	-0.0778	0.5912	-	0.559004
Cysth	HCT	-0.0776	0.5923	-	0.559167
Phser	TRIG	-0.0767	0.5925	-	0.559329
1-Mhis	HGB	0.0775	0.5927	+	0.559691
Pea	TBILI	-0.0766	0.5931	-	0.560354
Phser	CREA	-0.0765	0.5938	-	0.562416
Ile	TPRO	0.076	0.5959	+	0.562578
Ans	Cobalamin	0.076	0.5961	+	0.56314
Ser	PLI	-0.0759	0.5967	-	0.565703
Pro	fecal score	0.0761	0.5993	+	0.565865
Val	AST	-0.0753	0.5995	-	0.566127
Amm	MCHC	-0.076	0.5998	-	0.56649
Val	age	0.0752	0.6002	+	0.566652
Lys	PLT	-0.0946	0.6004	-	0.568314
Ser	ALT	-0.0748	0.6021	-	0.569176
Cys	RBC	0.0754	0.603	+	0.569239
His	MCHC	-0.0753	0.6031	-	0.569301
Asp	CHOL	0.0745	0.6032	+	0.569663
Thr	PP	-0.0752	0.6036	-	0.569626
Gly	PP	0.0752	0.6036	+	0.570488
Amm	PHOS	-0.0743	0.6045	-	0.57205
Glu	ALP	0.0739	0.6061	+	0.574413
Leu	Cobalamin	0.0734	0.6085	+	0.574575
B-ala	MCH	-0.0742	0.6087	-	0.575037
Pea	GGT	0.0733	0.6092	+	0.576299
Ala	CHOL	-0.073	0.6105	-	0.576462
Phe	PLT	-0.092	0.6107	-	0.576524
Ethan	BUN	0.073	0.6108	+	0.576586
Cys	BCS	0.0829	0.6109	+	0.576649
Glu	CHOL	-0.0729	0.611	-	0.578111
Hylys	HS	-0.0726	0.6125	-	0.578773
Citr	HS	-0.0725	0.6132	-	0.579135
Ans	BUN	0.0724	0.6136	+	0.579298
Pea	RDW	0.0731	0.6138	+	0.57996
Ile	AST	-0.0722	0.6145	-	0.584022
Ile	BCS	0.0812	0.6186	+	0.585285
Ile	age	-0.0711	0.6199	-	0.587947
Taur	ALT	0.0706	0.6226	+	0.587909
Gly	GGT	-0.0706	0.6226	-	0.588371
Ser	MCH	-0.0712	0.6231	-	0.588434
Arg	TBILI	-0.0705	0.6232	-	0.591796
AAAA	TRIG	0.0698	0.6266	+	0.592058
Hylys	AST	-0.0697	0.6269	-	0.592521
Aaba	RDW	0.0703	0.6274	+	0.593483
Amm	PLI	-0.0694	0.6284	-	0.594845
Val	MCHC	-0.0698	0.6298	-	0.596008
Tyr	GGT	0.0689	0.631	+	0.59597
Tyr	fecal score	0.0696	0.631	+	0.596032
Leu	PLT	-0.0868	0.6311	-	0.596894
Urea	GGT	-0.0687	0.632	-	0.598057
Urea	BCS	-0.0778	0.6332	-	0.598319
Hylys	HCT	0.0691	0.6335	+	0.599081
1-Mhis	PLI	0.0682	0.6343	+	0.602444
Gly	RDW	0.0682	0.6377	+	0.602506
Thr	BCS	0.0768	0.6378	+	0.602468
Cys	GGT	-0.0675	0.6378	-	0.60353
Amm	RBC	0.068	0.6389	+	0.606093
Ans	MCHC	0.0675	0.6415	+	0.606255
Asn	CHOL	-0.0667	0.6417	-	0.607017
Asp	Total WBC	-0.0673	0.6425	-	0.60778
B-ala	Total WBC	0.0671	0.6433	+	0.608142
Cys	ALT	-0.0663	0.6437	-	0.609504
Ala	MCH	-0.0668	0.6451	-	0.610467
Leu	fecal score	0.0665	0.6461	+	0.610829
Leu	MPV	-0.0665	0.6465	-	0.611891
Phser	Cobalamin	0.0656	0.6476	+	0.612053
Hylys	PHOS	0.0655	0.6478	+	0.613516
Val	HCT	-0.0659	0.6493	-	0.614178
Taur	CALA	0.0651	0.65	+	0.61514
Ethan	CHOL	-0.0649	0.651	-	0.616003
Urea	ALT	-0.0647	0.6519	-	0.616165
Ethan	HCT	-0.0653	0.6521	-	0.616627
Ile	PCT	-0.0652	0.6526	-	0.616789
Lys	TRIG	0.0645	0.6528	+	0.617152
Ans	RDW	-0.0651	0.6532	-	0.617914
Ile	RDW	0.065	0.654	+	0.618076
Phe	RBC	-0.0649	0.6542	-	0.618739
Car	TBILI	-0.0641	0.6549	-	0.620501
Asp	ALT	0.0638	0.6567	+	0.621863
Tyr	HS	-0.0635	0.6581	-	0.622425
Tyr	MPV	-0.064	0.6587	-	0.622688
Phe	ALB	0.0633	0.659	+	0.62295
Pea	MCHC	-0.0639	0.6593	-	0.625112
Val	TLI	-0.0628	0.6615	-	0.625275
Hylys	HGB	0.0634	0.6617	+	0.626237
Cys	PP	0.0632	0.6627	+	0.626799
Glu	MPV	0.0631	0.6633	+	0.627162
Leu	age	0.0624	0.6637	+	0.627224
Citr	RBC	0.063	0.6638	+	0.629286
Urea	PCT	-0.0626	0.6659	-	0.630848
Hypro	ALB	-0.0616	0.6675	-	0.631311
Urea	TBILI	0.0615	0.668	+	0.632073
Orn	GLU	0.0614	0.6688	+	0.632635
Phe	age	-0.0612	0.6694	-	0.633198
3-Mhis	ALB	-0.0611	0.67	-	0.63526
Arg	TRIG	-0.0607	0.6721	-	0.635422
Pro	RDW	0.0613	0.6723	+	0.636084
Ala	ALP	-0.0605	0.673	-	0.636647
AAAA	Folate	0.0604	0.6736	+	0.637409
Asn	GLU	-0.0603	0.6744	-	0.637371
His	AST	-0.0603	0.6744	-	0.638034
Trp	fecal score	0.0608	0.6751	+	0.639696
Ethan	RBC	-0.0604	0.6768	-	0.640058
Leu	CREA	0.0597	0.6772	+	0.641121
Gln	CHOL	0.0595	0.6783	+	0.641683
Lys	age	0.0594	0.6789	+	0.641845
Gln	Cobalamin	-0.0594	0.6791	-	0.642007
Pea	PLI	-0.0593	0.6793	-	0.64387
Phe	Folate	0.0589	0.6812	+	0.644432
Ile	MCHC	-0.0594	0.6818	-	0.645294
Homocys	fecal score	-0.0593	0.6827	-	0.648157
Ans	Total WBC	0.0587	0.6856	+	0.649419
Gln	AST	0.0578	0.6869	+	0.652181
Urea	PP	-0.0579	0.6897	-	0.652943
Met	Cobalamin	0.0571	0.6905	+	0.654106
Amm	fecal score	-0.0575	0.6917	-	0.655268
Cys	TBILI	0.0567	0.6929	+	0.65673
Gln	MCH	0.057	0.6944	+	0.657593
Ala	BUN	-0.0562	0.6953	-	0.659855
His	GLU	-0.0557	0.6976	-	0.660017
Asn	BUN	-0.0557	0.6978	-	0.661279
B-ala	RBC	0.056	0.6991	+	0.662542
Lys	ALB	-0.0552	0.7004	-	0.662904
Urea	TPRO	-0.0551	0.7008	-	0.664566
Asn	RBC	-0.0554	0.7025	-	0.667029
Gly	TLI	-0.0543	0.705	-	0.667191
Homocys	TBILI	-0.0543	0.7052	-	0.670653
Ethan	MCV	-0.0542	0.7087	-	0.671116
Pea	PP	0.0541	0.7092	+	0.671978
Aaba	CREA	-0.0533	0.7101	-	0.67374
Phe	BCS	0.0602	0.7119	+	0.674302
Gln	HCT	-0.0534	0.7125	-	0.674365
Citr	GLU	0.0529	0.7126	+	0.676527
Cys	ALB	-0.0524	0.7148	-	0.676889
Lys	HCT	0.0529	0.7152	+	0.677052
Amm	Folate	0.0523	0.7154	+	0.677614
Homocys	PCT	0.0527	0.716	+	0.677976
Phser	AST	0.0521	0.7164	+	0.679238
Citr	PLI	0.0519	0.7177	+	0.682101
Hylys	ALT	0.0513	0.7206	+	0.682363
Ethan	TRIG	0.0513	0.7209	+	0.683225
Homocys	ALT	0.0511	0.7218	+	0.683888
Glu	PHOS	0.051	0.7225	+	0.68415
Car	CHOL	0.0509	0.7228	+	0.684412
Hylys	MCH	-0.0514	0.7231	-	0.686875
Hypro	PCT	-0.0509	0.7256	-	0.687237
Homocys	ALP	0.0503	0.726	+	0.687799
Ans	PP	-0.0507	0.7266	-	0.688361
Pro	MCV	-0.0506	0.7272	-	0.688624
Orn	ALT	0.05	0.7275	+	0.688986
Ans	TPRO	0.0499	0.7279		0.689548
B-ala	PLI	-0.0498	0.7285		0.691411
Pea	TPRO	0.0494	0.7304		0.691773
B-ala	MCV	-0.0499	0.7308		0.692535
Taur	ALB	0.0492	0.7316		0.693097
Met	HCT	-0.0496	0.7322		0.69426
Asn	TPRO	-0.0489	0.7334		0.695022
Ethan	GGT	-0.0487	0.7342		0.696384
Ser	fecal score	-0.049	0.7356		0.697547
Val	GGT	-0.0482	0.7368		0.697609
Taur	HCT	0.0487	0.7369		0.697671
Ile	RBC	-0.0487	0.737		0.699633
Pro	PLI	0.0478	0.739		0.699796
Met	HS	0.0478	0.7392		0.699758
Tyr	MCV	-0.0483	0.7392		0.70082
Gln	RBC	-0.0481	0.7403		0.700983
Leu	RDW	0.048	0.7405		0.702745
Homocys	AST	0.0472	0.7423		0.704207
Arg	Cobalamin	-0.0469	0.7438		0.70507
Lys	HGB	0.0472	0.7447		0.705232
Amm	BUN	0.0467	0.7449		0.705394
Lys	BCS	0.053	0.7451	+	0.705956
Car	MPV	-0.047	0.7457		0.706919
Ans	AST	0.0464	0.7467		0.707181
Glu	BUN	0.0463	0.747		0.708343
Pro	HGB	-0.0466	0.7482		0.711806
Ile	HGB	-0.0459	0.7517		0.711768
Hypro	TPRO	0.0454	0.7517		0.71403
Tyr	TRIG	0.045	0.754		0.714892
Met	AST	0.0448	0.7549		0.715655
Taur	CHOL	0.0447	0.7557		0.715617
B-ala	Cobalamin	0.0446	0.7557		0.715979
Gly	MCV	0.0451	0.7561		0.716242
Cysth	ALB	0.0445	0.7564		0.717204
Aaba	HCT	-0.0448	0.7574		0.717366
His	HS	0.0443	0.7576		0.718029
Gly	HS	-0.0442	0.7583		0.717991
Homocys	HGB	-0.0446	0.7583		0.718353
Ser	Folate	-0.0441	0.7587		0.718615
Gln	CALA	-0.044	0.759		0.721278
His	CHOL	-0.0435	0.7617		0.72314
Cysth	ALT	-0.0432	0.7636		0.724902
Ile	GGT	-0.0428	0.7654		0.725265
Gly	MCH	-0.0432	0.7658		0.727027
Gly	TBILI	0.0424	0.7676		0.727589
Arg	RDW	0.0427	0.7682		0.727751
Glu	Cobalamin	-0.0423	0.7684		0.728614
Homocys	HCT	-0.0425	0.7693		0.729476
1-Mhis	Total WBC	0.0424	0.7702		0.730338
Aaba	ALP	0.0418	0.7711		0.730901
Cys	HCT	-0.0421	0.7717		0.732363
Ala	Cobalamin	0.0414	0.7732		0.735225
Pro	RBC	0.0413	0.7761		0.735887
Arg	HGB	-0.0411	0.7768		0.73745
Arg	RBC	-0.0408	0.7784		0.740612
Val	HGB	-0.0402	0.7816		0.741274
Aaba	MCH	0.0401	0.7823		0.741737
Phser	TPRO	0.0396	0.7828		0.743199
Leu	PHOS	0.0393	0.7843		0.743361
Orn	Total WBC	0.0397	0.7845		0.744124
Ser	RDW	0.0395	0.7853		0.744786
1-Mhis	ALB	0.039	0.786		0.746648
Pro	HCT	-0.039	0.7879		0.74671
Arg	MCV	-0.039	0.788		0.748473
Homocys	RDW	0.0387	0.7898		0.750635
Asn	fecal score	-0.0382	0.792		0.754697
B-ala	PCT	-0.0375	0.7961		0.75576
Taur	Cobalamin	0.0369	0.7972		0.756822
Leu	GGT	-0.0367	0.7983		0.757684
Lys	MCHC	-0.0369	0.7992		0.757846
3-Mhis	RDW	-0.0369	0.7994		0.758109
Cysth	Cobalamin	-0.0364	0.7997		0.758771
Aaba	AST	0.0363	0.8004		0.758733
3-Mhis	ALT	-0.0363	0.8004		0.759096
Urea	Folate	0.0362	0.8008		0.759658
Tyr	ALB	0.0361	0.8014		0.75982
Thr	AST	-0.0361	0.8016		0.759783
Val	PHOS	0.0361	0.8016		0.760745
Ser	CALA	-0.0359	0.8026		0.761707
Val	RBC	-0.0361	0.8036		0.761869
Phser	ALT	0.0357	0.8038		0.761932
Amm	ALB	0.0356	0.8039		0.762394
Taur	BCS	0.0404	0.8044		0.764256
Ser	HS	-0.0352	0.8063		0.764719
Val	Cobalamin	-0.0351	0.8068		0.767281
Arg	TLI	0.0346	0.8094		0.768543
Ethan	GLU	0.0344	0.8107		0.769105
Ile	CREA	0.0343	0.8113		0.769568
Lys	CREA	-0.0342	0.8118		0.77063
Tyr	RDW	0.0343	0.8129		0.772192
Tyr	CALA	0.0337	0.8145		0.773055
Ala	MCHC	-0.0339	0.8154		0.773017
Aaba	TBILI	-0.0335	0.8154		0.773179
Gln	HGB	-0.0338	0.8156		0.773941
Hylys	PLI	-0.0333	0.8164		0.777504
Pro	ALT	-0.0327	0.82		0.778166
Hylys	ALP	0.0325	0.8207		0.778228
Leu	HGB	0.0329	0.8208		0.779191
Arg	fecal score	-0.0327	0.8218		0.779653
Homocys	MCV	-0.0326	0.8223		0.780215
Hypro	ALT	-0.0321	0.8229		0.782178
Lys	ALP	-0.0318	0.8249		0.78344
Asn	ALB	-0.0315	0.8262		0.785002
Asn	ALP	-0.0312	0.8278		0.785964
Citr	HGB	-0.0314	0.8288		0.787727
Orn	MCV	-0.031	0.8306		0.788289
Arg	CREA	0.0306	0.8312		0.788651
Asp	GGT	0.0305	0.8316		0.789714
Thr	age	-0.0303	0.8327		0.790776
Asn	PP	-0.0304	0.8338		0.791038
Pea	PLT	0.0379	0.8341		0.7916
Ethan	TLI	-0.03	0.8347		0.791663
Val	fecal score	0.0302	0.8348		0.793725
Arg	TPRO	0.0296	0.8369		0.794287
Phe	TLI	0.0295	0.8375		0.79445
Ile	Cobalamin	-0.0294	0.8377		0.795812
Val	CREA	-0.0292	0.8391		0.796774
3-Mhis	PP	0.0293	0.8401		0.797037
Amm	HCT	-0.0292	0.8404		0.797699
His	PP	-0.0291	0.8411		0.797861
Aaba	HGB	-0.029	0.8413		0.799023
Phe	TPRO	-0.0285	0.8425		0.800386
AAAA	BCS	0.0321	0.8439		0.801748
His	TPRO	-0.028	0.8453		0.80271
Lys	BUN	0.0278	0.8463		0.803573
Met	CREA	-0.0277	0.8472		0.805835
3-Mhis	AST	0.0272	0.8495		0.807797
Trp	Cobalamin	0.0269	0.8515		0.808559
Ans	CALA	-0.0267	0.8523		0.808922
Amm	AST	0.0267	0.8527		0.811484
B-ala	CHOL	0.0262	0.8553		0.812746
Met	RBC	0.0262	0.8566		0.812809
Gln	TLI	-0.0259	0.8567		0.813971
Taur	PHOS	-0.0257	0.8579		0.815733
Lys	RBC	0.0256	0.8597		0.817395
Pea	CHOL	-0.0251	0.8614		0.819158
Car	fecal score	0.025	0.8632		0.81952
Ser	MCV	-0.0249	0.8636		0.820682
Car	PCT	0.0247	0.8648		0.821745
Hypro	RDW	0.0245	0.8659		0.822507
Arg	BCS	-0.0274	0.8667		0.822569
AAAA	GLU	-0.0241	0.8668		0.823532
Car	TRIG	0.0239	0.8678		0.823794
Citr	GGT	0.0238	0.8681		0.826556
1-Mhis	RBC	-0.0236	0.8709		0.827018
Car	age	-0.0232	0.8714		0.827281
B-ala	PLT	0.0292	0.8717		0.828343
Car	ALT	-0.023	0.8728		0.828505
Arg	PLT	0.0289	0.873		0.829868
Urea	age	-0.0227	0.8744		0.83073
Ethan	PP	-0.0228	0.8753		0.831792
Tyr	MCH	-0.0226	0.8764		0.833054
Ala	CREA	0.0221	0.8777		0.835917
Ile	TLI	0.0216	0.8806		0.836279
Asn	HS	0.0215	0.881		0.836241
Gly	fecal score	-0.0217	0.881		0.836304
Gln	age	0.0215	0.8811		0.836666
Trp	BUN	0.0214	0.8815		0.837228
Met	HGB	-0.0215	0.8821		0.83929
Trp	RDW	-0.0211	0.8842		0.840053
Met	Total WBC	0.021	0.885		0.841215
Amm	GLU	0.0205	0.8862		0.841677
Hylys	TBILI	-0.0205	0.8867		0.84274
Cysth	MCH	0.0205	0.8878		0.843402
Car	GGT	0.0201	0.8885		0.843864
Glu	fecal score	-0.0203	0.889		0.844827
Taur	Total WBC	0.0201	0.89		0.845589
Phe	PP	0.0199	0.8908		0.845651
AAAA	ALB	0.0197	0.8909		0.846213
AAAA	PCT	-0.0198	0.8915		0.848876
His	CALA	-0.0191	0.8942		0.849538
Hypro	PLT	-0.0239	0.8949		0.85
Val	PCT	-0.0191	0.8954		0.849963
Hypro	HS	0.0189	0.8954		0.851025
Amm	HGB	-0.0189	0.8965		0.851687
3-Mhis	TPRO	-0.0186	0.8972		0.853149
Asp	AST	0.0183	0.8987		0.854512
Ethan	MPV	-0.0182	0.9001		0.854674
B-ala	ALT	-0.018	0.9003		0.855136
Urea	PLT	-0.0226	0.9008		0.856199
Ans	GGT	-0.0177	0.9019		0.856661
His	TBILI	0.0176	0.9024		0.857823
Pea	AST	-0.0174	0.9036		0.859286
B-ala	HGB	0.0173	0.9051		0.861148
Hypro	PLI	0.0168	0.907		0.86131
AAAA	MPV	0.0169	0.9072		0.862872
Trp	Total WBC	0.0166	0.9088		0.863235
Tyr	PP	0.0165	0.9092		0.865197
AAAA	GGT	0.016	0.9112		0.865459
1-Mhis	PP	-0.0161	0.9115		0.866422
Cys	PLT	-0.0199	0.9125		0.867984
B-ala	CREA	-0.0155	0.9141		0.868646
Car	MCH	-0.0155	0.9148		0.869908
Phser	PP	0.0153	0.9161		0.870371
Cys	TPRO	0.015	0.9166		0.870633
1-Mhis	AST	0.015	0.9169		0.871895
Phe	TRIG	-0.0148	0.9182		0.872458
Phe	MPV	0.0148	0.9188		0.87272
Ser	MPV	-0.0147	0.9191		0.873182
Arg	PCT	-0.0146	0.9196		0.873844
Arg	HCT	0.0145	0.9203		0.874707
Thr	ALT	0.0142	0.9212		0.875469
Ala	Total WBC	-0.0142	0.922		0.875831
Phe	GGT	-0.014	0.9224		0.879094
Lys	PCT	-0.0135	0.9257		0.882056
His	ALT	-0.0129	0.9287		0.883118
Aaba	ALB	0.0127	0.9298		0.883081
Car	MCV	0.0128	0.9298		0.883543
Glu	HCT	-0.0127	0.9303		0.883705
Homocys	PLI	-0.0125	0.9305		0.885867
Asn	TRIG	0.0121	0.9327		0.88733
Trp	TRIG	-0.0119	0.9342		0.887292
Ans	ALT	0.0119	0.9342		0.887854
Cys	HGB	-0.0119	0.9348		0.889717
1-Mhis	RDW	-0.0115	0.9367		0.889879
B-ala	ALB	0.0114	0.9369		0.890841
3-Mhis	PLI	0.0112	0.9379		0.893003
Orn	Cobalamin	-0.0108	0.9401		0.893166
Tyr	TPRO	-0.0108	0.9403		0.893728
Ile	Folate	0.0106	0.9409		0.89399
Gly	TRIG	0.0106	0.9412		0.893953
B-ala	fecal score	0.0107	0.9412		0.894415
Phe	BUN	0.0105	0.9417		0.896077
Thr	RDW	0.0103	0.9434		0.89684
AAAA	ALP	-0.01	0.9442		0.896802
Cysth	RDW	0.0102	0.9442		0.896864
Citr	HCT	0.0101	0.9443		0.897526
B-ala	HCT	0.01	0.945		0.897989
Aaba	MCV	0.0099	0.9455		0.898151
Ala	TRIG	-0.0098	0.9457		0.898313
Thr	ALB	0.0097	0.9459		0.898276
Hylys	MCV	-0.0098	0.9459		0.899338
Trp	AST	-0.0095	0.947		0.9
AAAA	PLT	0.0119	0.9477		0.903162
Thr	fecal score	-0.0089	0.9509		0.903125
AAAA	Total WBC	0.0089	0.9509		0.904487
Ser	TRIG	-0.0086	0.9523		0.906249
Gln	MCV	-0.0084	0.9541		0.907812
Pea	BCS	-0.0091	0.9557		0.908074
B-ala	CALA	0.0079	0.956		0.908136
Pro	PCT	-0.008	0.9561		0.908798
Phe	AST	0.0078	0.9568		0.908961
AAAA	CREA	0.0077	0.957		0.909123
1-Mhis	Cobalamin	0.0077	0.9572		0.910985
Leu	TBILI	-0.0074	0.9591		0.911648
Gly	ALT	0.0072	0.9598		0.91241
Lys	GGT	0.0071	0.9606		0.912672
Trp	RBC	-0.0071	0.9609		0.912935
Ile	MPV	-0.0071	0.9612		0.913197
Ala	CALA	-0.0069	0.9615		0.913459
Cys	age	0.0069	0.9618		0.915421
Gly	AST	-0.0065	0.9638		0.915484
Glu	PLI	-0.0065	0.9639		0.917646
Tyr	PLT	-0.0077	0.9661		0.918208
Asn	MPV	-0.0061	0.9667		0.919971
Pea	MCV	-0.0057	0.9685		0.920233
Cysth	HS	-0.0056	0.9688		0.920395
Tyr	TBILI	-0.0056	0.969		0.921157
Hypro	TRIG	-0.0054	0.9698		0.92242
3-Mhis	TLI	-0.0052	0.9711		0.922482
Homocys	GLU	-0.0052	0.9712		0.922944
Val	MPV	0.0051	0.9717		0.923307
Gly	PLI	0.005	0.9721		0.923469
Leu	ALT	-0.005	0.9723		0.923431
His	ALP	0.005	0.9723		0.924894
Ans	TLI	0.0047	0.9738		0.925456
Homocys	PHOS	0.0046	0.9744		0.926418
His	MPV	-0.0045	0.9754		0.92708
AAAA	HS	-0.0043	0.9761		0.930043
Leu	AST	-0.0038	0.9791		0.930605
Ethan	PLI	-0.0036	0.9797		0.930767
AAAA	ALT	-0.0036	0.9799		0.93143
Gly	TPRO	0.0035	0.9806		0.931692
Gln	ALT	0.0034	0.9809		0.932754
Leu	HCT	-0.0033	0.982		0.934416
Arg	BUN	-0.0029	0.9837		0.934779
Cys	MCHC	-0.0029	0.9841		0.935841
Pea	MCH	-0.0027	0.9852		0.936103
Aaba	fecal score	-0.0026	0.9855		0.936966
3-Mhis	fecal score	0.0025	0.9864		0.937428
Lys	GLU	-0.0024	0.9869		0.93789
Pro	TBILI	0.0023	0.9874		0.938852
Phser	RDW	0.0021	0.9884		0.939015
Asp	CALA	-0.0021	0.9886		0.940577
Ser	TLI	-0.0018	0.9902		0.941439
B-ala	TBILI	0.0016	0.9911		0.941802
Val	RDW	-0.0015	0.9915		0.942164
Orn	RDW	0.0015	0.9919		0.942326
Glu	PCT	0.0014	0.9921		0.944689
Lys	fecal score	-0.001	0.9945		0.944951
Glu	PLT	0.0012	0.9948		0.948613
Phser	PLT	-0.0003	0.9985		0.949275
Glu	HGB	0.0001	0.9992		0.949238
B-ala	BUN	0.0001	0.9992		0.9497
Gln	ALB	0	0.9997		1.01176
