# Supplementary material for: Analytical Validation of an Assay for Concurrent Measurement of Amino Acids in Dog Serum and Comparison of Amino Acid Concentrations between Whole Blood, Plasma, and Serum from Dogs
Source: Metabolites. 2022 Sep 22;12(10):891. doi: 10.3390/metabo12100891 (PMC9608751; doi:10.3390/metabo12100891)
Supplement: Supplementary file 1 [file metabolites-12-00891-s001.zip › Table S9.xlsx]

## Sheet: spearman p
plasma
Variable	by Variable	Spearman ρ	p-value	direction	q-value
Urea	BUN	0.9638	<.0001	++++++++++	2.54844e-05
Gly	PHOS	0.5547	<.0001	++++++	-1.17735e-05
Hylys	PHOS	0.5604	<.0001	++++++	-4.90313e-05
3-Mhis	CREA	0.6608	<.0001	+++++++	-8.62891e-05
Hypro	PHOS	0.6053	<.0001	++++++	-0.000123547
Citr	ALP	0.5089	0.0001	+++++	-0.000160805
Citr	CALA	0.5102	0.0001	+++++	-9.80626e-05
Glu	age	0.4995	0.0002	+++++	-0.00013532
Car	BUN	0.4955	0.0002	+++++	-7.25782e-05
Asp	HS	0.49	0.0003	+++++	-0.000109836
Cysth	PHOS	0.4823	0.0003	+++++	-0.000147094
Ile	Total WBC	0.495	0.0003	+++++	-0.000184352
3-Mhis	CALA	0.4893	0.0003	+++++	-0.00012161
Glu	ALT	0.4789	0.0004	+++++	-0.000158867
Ethan	CREA	0.4773	0.0004	+++++	-9.61252e-05
Val	CHOL	0.4678	0.0005	+++++	-3.3383e-05
Arg	PHOS	0.4664	0.0006	+++++	2.93592e-05
Leu	CHOL	0.4601	0.0007	+++++	9.21013e-05
Asp	Folate	0.4559	0.0008	+++++	0.000354844
Trp	ALB	0.4445	0.0011	++++	0.000817586
Gly	CREA	0.4309	0.0016	++++	0.000780328
Val	Total WBC	0.4354	0.0016	++++	0.00074307
Ethan	PLT	-0.5274	0.0016	-----	0.000905812
Cysth	CALA	0.4275	0.0018	++++	0.00106855
Hypro	CHOL	0.4225	0.002	++++	0.0010313
Hypro	ALP	0.4227	0.002	++++	0.00139404
3-Mhis	age	-0.4161	0.0024	----	0.00145678
Ethan	PCT	-0.4189	0.0025	----	0.00151952
Met	TLI	0.4124	0.0026	++++	0.00148227
1-Mhis	PHOS	0.4134	0.0026	++++	0.00154501
Amm	BCS	0.4623	0.0027	+++++	0.00170775
Ile	CHOL	0.4082	0.0029	++++	0.00177049
Leu	Total WBC	0.4112	0.003	++++	0.00183323
Hylys	MCHC	-0.4107	0.0031	----	0.00219598
Hylys	Folate	0.4015	0.0035	++++	0.00225872
Homocys	MPV	-0.4041	0.0036	----	0.00232146
Leu	PLI	0.3993	0.0037	++++	0.0022842
Tyr	PLI	0.3988	0.0037	++++	0.00264694
Ans	TBILI	0.3948	0.0041	++++	0.00260969
Hypro	BUN	0.3949	0.0041	++++	0.00297243
1-Mhis	age	-0.3911	0.0045	----	0.00343517
AAAA	PP	0.391	0.005	++++	0.00389791
Hypro	Cobalamin	-0.3832	0.0055	----	0.00406066
Citr	MCHC	-0.3852	0.0057	----	0.0041234
Gln	BCS	0.4282	0.0058	++++	0.00488614
Ser	TBILI	-0.3754	0.0066	----	0.00484888
Pro	Folate	0.3758	0.0066	++++	0.00561162
Citr	TRIG	0.3707	0.0074	++++	0.00557437
Lys	TBILI	-0.3708	0.0074	----	0.00623711
AAAA	TPRO	0.3667	0.0081	++++	0.00649985
Cysth	PLI	-0.3654	0.0084	----	0.00696259
Gly	Cobalamin	-0.3625	0.0089	----	0.00772534
Pea	PHOS	0.3588	0.0097	++++	0.00808808
Pro	MCHC	-0.3604	0.0101	----	0.00855082
Hypro	RBC	-0.3583	0.0106	----	0.00861356
Ethan	age	-0.3545	0.0107	----	0.0087763
Hypro	CALA	0.3536	0.0109	++++	0.00923905
Aaba	PLT	-0.4352	0.0114	----	0.00960179
Asp	PHOS	0.3499	0.0118	+++	0.00956453
Citr	BUN	0.3499	0.0118	+++	0.00962727
Gln	fecal score	-0.3532	0.0119	----	0.00959001
Homocys	TRIG	0.3495	0.0119	+++	0.00995276
Gln	PCT	-0.3516	0.0123	----	0.0103155
Phser	GLU	0.3465	0.0127	+++	0.0102782
Hypro	age	-0.3465	0.0127	---	0.010641
Thr	Cobalamin	-0.3454	0.0131	---	0.0106037
Phe	PLI	0.3453	0.0131	+++	0.0105665
Hypro	HGB	-0.3487	0.0131	---	0.0107292
Gln	MPV	0.3479	0.0133	+++	0.010792
Thr	PLI	0.3443	0.0134	+++	0.0108547
Gly	CHOL	0.3438	0.0135	+++	0.0121174
3-Mhis	Total WBC	0.3428	0.0148	+++	0.0124802
Aaba	MPV	0.3415	0.0152	+++	0.0124429
Cysth	MCHC	-0.3415	0.0152	---	0.0127057
3-Mhis	ALP	0.3372	0.0155	+++	0.0138684
Thr	HGB	-0.3371	0.0167	---	0.0149311
Urea	CREA	0.3306	0.0178	+++	0.0148939
Citr	CHOL	0.3306	0.0178	+++	0.0148566
Cys	TRIG	0.3306	0.0178	+++	0.0149194
Car	MCHC	-0.3335	0.0179	---	0.0150821
Gly	MCHC	-0.3332	0.0181	---	0.0151449
Citr	PP	0.3327	0.0182	+++	0.0152076
Taur	TRIG	0.3293	0.0183	+++	0.0161703
Gly	CALA	0.3267	0.0193	+++	0.0170331
Phser	TLI	0.3245	0.0202	+++	0.0172958
Met	PLI	0.3237	0.0205	+++	0.0178586
Hylys	MPV	-0.3255	0.0211	---	0.0180213
Taur	Folate	0.3218	0.0213	+++	0.0181841
Cysth	PP	0.3245	0.0215	+++	0.0184468
Gly	BUN	0.3206	0.0218	+++	0.0185095
Asp	MCHC	-0.3235	0.0219	---	0.0185723
His	TLI	0.3202	0.022	+++	0.018935
Arg	CALA	0.3193	0.0224	+++	0.0194978
Urea	TLI	0.3179	0.023	+++	0.0199605
AST	ALT	0.3168	0.0235	+++	0.0205232
Hypro	MCHC	-0.3187	0.0241	---	0.020686
Hypro	HCT	-0.3183	0.0243	---	0.0207487
Homocys	PP	0.318	0.0244	+++	0.0211115
Ala	ALB	0.3141	0.0248	+++	0.0212742
Orn	TBILI	-0.3138	0.025	---	0.022337
Orn	TLI	0.3115	0.0261	+++	0.0223997
Ethan	MCH	0.3143	0.0262	+++	0.0224624
Homocys	TPRO	0.3111	0.0263	+++	0.0229252
Amm	fecal score	-0.3133	0.0268	---	0.0232879
Thr	HCT	-0.3124	0.0272	---	0.0234507
Car	CALA	0.3089	0.0274	+++	0.0243134
Cys	CHOL	0.3072	0.0283	+++	0.0244762
Car	CREA	0.3069	0.0285	+++	0.0250389
Urea	RBC	-0.3089	0.0291	---	0.0250016
1-Mhis	Folate	0.3058	0.0291	+++	0.0252644
Gln	TPRO	-0.3053	0.0294	---	0.0253271
Hylys	TRIG	0.3051	0.0295	+++	0.0253899
3-Mhis	BCS	-0.3443	0.0296	---	0.0255526
3-Mhis	PHOS	0.3045	0.0298	+++	0.0264154
Pea	GLU	-0.3029	0.0307	---	0.0263781
Urea	PLI	0.3029	0.0307	+++	0.0264408
Homocys	BCS	0.3419	0.0308	+++	0.0264036
Ethan	TBILI	0.3028	0.0308	+++	0.0265663
Pro	BCS	0.3415	0.031	+++	0.0268291
Pro	PP	0.3049	0.0313	+++	0.0276918
Aaba	HS	-0.3004	0.0322	---	0.0294545
Gln	PP	-0.3004	0.034	---	0.0295173
His	BCS	0.336	0.0341	+++	0.03088
Car	PHOS	0.2952	0.0355	+++	0.0314428
Phser	PLI	0.2943	0.0361	+++	0.0326055
Ser	Total WBC	0.2954	0.0373	+++	0.0326683
Ser	Cobalamin	-0.2922	0.0374	---	0.033631
Pro	CHOL	0.2909	0.0384	+++	0.0336937
Hypro	CREA	0.2906	0.0385	+++	0.0337565
Citr	PHOS	0.2905	0.0386	+++	0.0340192
Val	PLI	0.2901	0.0389	+++	0.034282
Ala	TPRO	0.2897	0.0392	+++	0.0342447
Orn	PHOS	0.2897	0.0392	+++	0.0342075
1-Mhis	BUN	0.2897	0.0392	+++	0.0342702
Hypro	MPV	-0.2924	0.0393	---	0.0354329
Pro	PHOS	0.288	0.0405	+++	0.0363957
Citr	MPV	-0.2894	0.0415	---	0.0379584
Pea	fecal score	0.2873	0.0431	+++	0.0380212
Orn	MCHC	-0.2872	0.0432	---	0.0382839
Glu	HS	0.2839	0.0435	+++	0.0385466
Gly	age	-0.2835	0.0438	---	0.0387094
Phe	HS	-0.2833	0.044	---	0.0389721
Thr	CHOL	0.2829	0.0443	+++	0.0417349
Gly	ALP	0.2794	0.0471	+++	0.0420976
Glu	TRIG	0.2789	0.0475	+++	0.0424604
Hylys	ALP	0.2785	0.0479	+++	0.0427231
B-ala	BCS	0.3144	0.0482	+++	0.0428858
Hylys	RBC	-0.2806	0.0484	---	0.0434486
Citr	TPRO	0.2771	0.049	+++	0.0438113
Thr	PHOS	0.2767	0.0494	+++	0.0437741
Ile	PLI	0.2767	0.0494	+++	0.0439368
3-Mhis	GGT	-0.2764	0.0496	---	0.0439996
Pea	ALT	-0.2763	0.0497	---	0.0451623
Homocys	MCHC	-0.2776	0.0509	---	0.045525
3-Mhis	PCT	-0.2773	0.0513	---	0.0455878
Ans	PLT	-0.3419	0.0514	---	0.0458505
3-Mhis	TBILI	0.274	0.0517	+++	0.0467133
Amm	MPV	0.2757	0.0526	+++	0.047776
Ethan	MCV	0.2745	0.0537	+++	0.0483387
Phser	Cobalamin	0.2711	0.0543	+++	0.0483015
1-Mhis	MCHC	-0.2739	0.0543	---	0.0483642
Phser	HGB	0.2738	0.0544	+++	0.049527
Arg	age	-0.2697	0.0556	---	0.0499897
Asp	TRIG	0.2692	0.0561	+++	0.0499525
AAAA	TBILI	-0.2692	0.0561	---	0.0501152
Gln	TBILI	0.269	0.0563	+++	0.0501779
Ala	TLI	0.2689	0.0564	+++	0.0504407
His	HS	0.2686	0.0567	+++	0.0523034
Lys	AST	-0.2666	0.0586	---	0.0523662
Car	ALP	0.2665	0.0587	+++	0.0524289
Homocys	age	0.2665	0.0588	+++	0.0528917
Hylys	HGB	-0.2686	0.0593	---	0.0533544
Orn	HGB	-0.2681	0.0598	---	0.0552171
Hypro	Total WBC	0.2662	0.0617	+++	0.0553799
Cysth	MPV	-0.266	0.0619	---	0.0554426
Cys	Cobalamin	-0.2632	0.062	---	0.0560054
Aaba	PLI	0.2627	0.0626	+++	0.0583681
Trp	MPV	-0.263	0.065	---	0.0586308
Gly	HGB	-0.2627	0.0653	---	0.0589936
B-ala	TLI	0.2597	0.0657	+++	0.0594563
1-Mhis	CALA	0.2592	0.0662	+++	0.0606191
Hylys	BUN	0.2581	0.0674	+++	0.0612818
Leu	GLU	-0.2576	0.0681	---	0.0616446
Pea	Folate	0.2572	0.0685	+++	0.0616073
Ser	AST	-0.2572	0.0685	---	0.06317
Aaba	TRIG	-0.2557	0.0701	---	0.0633328
Trp	age	0.2555	0.0703	+++	0.0652955
Ile	GLU	-0.2538	0.0723	---	0.0655583
Ala	age	0.2535	0.0726	+++	0.065721
Urea	PHOS	0.2534	0.0728	+++	0.0656838
Amm	ALP	-0.2534	0.0728	---	0.0669465
Taur	ALP	0.2523	0.0741	+++	0.0672092
Trp	TPRO	0.252	0.0744	+++	0.068372
Ser	BCS	0.2841	0.0756	+++	0.0691347
Orn	PLT	0.3127	0.0764	+++	0.0695975
Cysth	TRIG	0.25	0.0769	++	0.0705602
Ethan	BCS	-0.282	0.0779	---	0.070623
Ser	PHOS	0.2491	0.078	++	0.0707857
Taur	TBILI	-0.2489	0.0782	--	0.0711484
Taur	RDW	0.2511	0.0786	+++	0.0719112
Pro	TPRO	0.248	0.0794	++	0.0722739
Cysth	TPRO	0.2476	0.0798	++	0.0738367
Ser	RBC	-0.2488	0.0814	--	0.0738994
Orn	age	0.2463	0.0815	++	0.0743621
Asn	TLI	0.2458	0.082	++	0.0746249
Cysth	age	-0.2457	0.0823	--	0.0755876
B-ala	age	0.2449	0.0833	++	0.0760504
Phe	CALA	0.2445	0.0838	++	0.0762131
Ser	GGT	0.2443	0.084	++	0.0768759
His	PLI	0.2438	0.0847	++	0.0769386
Met	BCS	0.2759	0.0848	+++	0.0778013
Gly	Folate	0.243	0.0857	++	0.0788641
Aaba	PCT	-0.2447	0.0868	--	0.0796268
Gly	RBC	-0.2441	0.0876	--	0.0801896
Val	CALA	0.2412	0.0882	++	0.0810523
Taur	TLI	0.2405	0.0891	++	0.0813151
Pea	RBC	-0.2427	0.0894	--	0.0827778
Pro	TLI	0.2392	0.0909	++	0.0828405
Phser	RBC	0.2416	0.091	++	0.0829033
Leu	PCT	-0.2415	0.0911	--	0.083966
Citr	Total WBC	0.2407	0.0922	++	0.0843288
Car	Total WBC	0.2404	0.0926	++	0.0845915
Glu	PLT	-0.2973	0.0929	---	0.0857542
1-Mhis	MCV	0.2394	0.0941	++	0.086317
Hypro	GGT	-0.2366	0.0947	--	0.0863797
Ethan	CALA	0.2365	0.0948	++	0.0876425
Taur	Total WBC	0.238	0.0961	++	0.0883052
Amm	GGT	0.2351	0.0968	++	0.088568
Taur	fecal score	0.2373	0.0971	++	0.0887307
Ala	BCS	0.2658	0.0973	+++	0.0898934
Urea	ALP	0.2339	0.0985	++	0.0902562
Ser	HCT	-0.236	0.0989	--	0.0906189
Cysth	ALP	0.2334	0.0993	++	0.0918817
Orn	TRIG	0.2325	0.1006	++	0.0920444
Homocys	PLT	0.2907	0.1008	+++	0.0925072
Phser	HCT	0.2344	0.1013	++	0.0925699
Phe	PHOS	0.232	0.1014	++	0.0929326
Ser	HGB	-0.2341	0.1018	--	0.0938954
Tyr	TLI	0.2311	0.1028	++	0.0939581
Pea	BUN	0.231	0.1029	++	0.0956209
Ile	CALA	0.2299	0.1046	++	0.0957836
Ala	RDW	0.2321	0.1048	++	0.0957463
Cys	CREA	0.2298	0.1048	++	0.0963091
3-Mhis	BUN	0.2294	0.1054	++	0.0982718
Pea	MCV	0.2304	0.1074	++	0.0990346
Trp	PP	0.23	0.1082	++	0.0998973
1-Mhis	PLT	-0.2841	0.1091	---	0.10016
Arg	MCHC	-0.2292	0.1094	--	0.100923
Pro	TRIG	0.2263	0.1102	++	0.101186
Pro	CREA	0.2262	0.1105	++	0.101348
Phe	Total WBC	0.2284	0.1107	++	0.101411
3-Mhis	PLT	-0.2828	0.1108	---	0.101874
Pro	MPV	-0.228	0.1113	--	0.101937
1-Mhis	MPV	-0.2279	0.1114	--	0.103399
Pro	CALA	0.2247	0.1129	++	0.103462
Citr	RDW	0.2269	0.113	++	0.103925
Urea	MCV	0.2266	0.1135	++	0.104487
Ala	RBC	0.2263	0.1141	++	0.10685
Ala	PP	0.2248	0.1165	++	0.107413
Val	ALB	-0.2222	0.1171	--	0.107376
Cys	PLI	0.2222	0.1171	++	0.107538
Gly	HCT	-0.2243	0.1173	--	0.107901
Hylys	HCT	-0.2241	0.1177	--	0.108064
Ans	CREA	0.2217	0.1179	++	0.109527
Cysth	Total WBC	0.2231	0.1194	++	0.110089
TBILI	TPRO	-0.2205	0.12	--	0.110452
Lys	CHOL	0.2202	0.1204	++	0.111415
Pea	PLT	-0.275	0.1214	---	0.111778
Cysth	CREA	0.2194	0.1218	++	0.11374
Taur	CALA	0.2183	0.1238	++	0.114603
Val	PLT	-0.2727	0.1247	---	0.114966
Glu	CREA	-0.2176	0.1251	--	0.114929
Trp	Folate	0.2176	0.1251	++	0.115291
Car	HGB	-0.2195	0.1255	--	0.115954
Phser	age	0.217	0.1262	++	0.116417
Ala	HGB	0.2189	0.1267	++	0.11638
Cysth	RBC	-0.2189	0.1267	--	0.117242
Asp	BUN	0.2162	0.1276	++	0.118105
Ile	ALB	-0.2157	0.1285	--	0.118668
3-Mhis	MCHC	-0.2175	0.1291	--	0.119531
Glu	GGT	0.2148	0.13	++	0.120393
Lys	RDW	0.2166	0.1309	++	0.120956
Ethan	TLI	-0.214	0.1315	--	0.123419
Ala	fecal score	0.2149	0.134	++	0.123482
1-Mhis	ALT	-0.2127	0.1341	--	0.124244
Thr	MCHC	-0.2144	0.1349	--	0.124707
Asp	PP	0.2141	0.1354	++	0.12557
Hypro	Folate	0.2115	0.1363	++	0.126332
AAAA	CHOL	0.211	0.1371	++	0.126795
Orn	ALP	0.2108	0.1376	++	0.126758
3-Mhis	Cobalamin	-0.2108	0.1376	--	0.127521
Orn	HCT	-0.2125	0.1384	--	0.127483
Ans	MPV	0.2125	0.1384	++	0.127746
Val	PP	0.2123	0.1387	++	0.127809
Car	Folate	0.2101	0.1388	++	0.128172
Citr	MCH	-0.2121	0.1392	--	0.128334
3-Mhis	RBC	-0.212	0.1394	--	0.128597
Homocys	Folate	0.2097	0.1397	++	0.12966
Val	GLU	-0.2091	0.1408	--	0.129623
Ans	PLI	0.2091	0.1408	++	0.130785
Gly	PCT	-0.2106	0.142	--	0.130848
His	CREA	0.2085	0.1421	++	0.130911
Homocys	TLI	0.2084	0.1422	++	0.131274
1-Mhis	GLU	-0.2082	0.1426	--	0.132936
3-Mhis	GLU	-0.2073	0.1443	--	0.133099
Gln	PLT	-0.2597	0.1445	---	0.133562
Amm	TBILI	0.207	0.145	++	0.134725
Tyr	PCT	-0.2085	0.1462	--	0.136087
Phe	PCT	-0.2078	0.1476	--	0.13655
Car	TPRO	0.2055	0.1481	++	0.136913
1-Mhis	CREA	0.2053	0.1485	++	0.137176
1-Mhis	TPRO	-0.2051	0.1488	--	0.138338
Asn	BCS	0.2318	0.15	++	0.139201
Met	Folate	0.2041	0.1509	++	0.140664
Ethan	PP	-0.2054	0.1524	--	0.140627
Ans	HS	0.2033	0.1524	++	0.141389
Car	TLI	0.2029	0.1532	++	0.142052
Cysth	fecal score	0.2047	0.1539	++	0.142015
Hylys	CALA	0.2026	0.1539	++	0.142877
AST	TBILI	0.2022	0.1548	++	0.14284
Pro	Total WBC	0.2042	0.1548	++	0.143203
Cys	ALP	0.202	0.1552	++	0.144766
Ans	PCT	-0.2033	0.1568	--	0.145128
Val	TBILI	-0.201	0.1572	--	0.145091
Met	PHOS	0.201	0.1572	++	0.145554
Leu	CALA	0.2008	0.1577	++	0.145817
Thr	RBC	-0.2027	0.158	--	0.147779
Taur	Cobalamin	0.1997	0.16	++	0.149642
Ethan	PHOS	0.1988	0.1619	++	0.149605
1-Mhis	PCT	-0.2009	0.1619	--	0.149668
Trp	BCS	0.2254	0.162	++	0.14973
Ans	fecal score	-0.2008	0.1621	--	0.149793
Orn	RBC	-0.2007	0.1622	--	0.150056
Hypro	GLU	-0.1986	0.1625	--	0.150119
Homocys	CHOL	0.1985	0.1626	++	0.150281
Citr	CREA	0.1984	0.1628	++	0.150944
AAAA	CALA	0.1981	0.1635	++	0.151207
Ile	PLT	-0.2481	0.1638	--	0.15247
Lys	Folate	-0.1973	0.1651	--	0.153332
Tyr	Total WBC	0.1989	0.166	++	0.156495
Citr	TLI	0.1955	0.1692	++	0.156658
Taur	PP	0.1974	0.1694	++	0.157521
Aaba	CALA	0.195	0.1703	++	0.157783
Homocys	HS	0.1949	0.1706	++	0.157946
Glu	MPV	0.1968	0.1708	++	0.158109
1-Mhis	TBILI	0.1947	0.171	++	0.158172
Arg	ALP	0.1947	0.1711	++	0.159834
Ala	PLI	0.1939	0.1728	++	0.159897
Tyr	BUN	0.1939	0.1729	++	0.16036
Lys	Cobalamin	0.1936	0.1734	++	0.160423
Ans	TRIG	-0.1936	0.1735	--	0.160985
Urea	HGB	-0.1953	0.1741	--	0.161048
Cysth	TLI	-0.1933	0.1742	--	0.162311
Asp	Cobalamin	-0.1927	0.1755	--	0.163173
Homocys	CREA	0.1923	0.1764	++	0.163136
Pro	BUN	0.1923	0.1764	++	0.163899
Met	CHOL	0.192	0.1772	++	0.163962
Ser	CREA	-0.1919	0.1773	--	0.164024
Aaba	Total WBC	0.1939	0.1774	++	0.164187
Met	ALP	0.1918	0.1776	++	0.16435
Ala	HCT	0.1937	0.1778	++	0.164613
Cysth	CHOL	0.1915	0.1781	++	0.164675
Thr	MCH	-0.1935	0.1782	--	0.165238
Glu	BCS	0.2169	0.1788	++	0.165601
Arg	TPRO	-0.1911	0.1792	--	0.167864
Cysth	PLT	0.2384	0.1815	++	0.168126
Glu	PCT	-0.1919	0.1818	--	0.169389
B-ala	PHOS	-0.1894	0.1831	--	0.169352
Phe	ALP	0.1894	0.1831	++	0.171715
Phe	CHOL	0.1884	0.1855	++	0.173677
AST	HS	-0.1876	0.1875	--	0.17404
Asp	TLI	0.1874	0.1879	++	0.174203
Asn	RDW	0.1892	0.1881	++	0.175866
Ethan	ALT	0.1866	0.1898	++	0.176528
Pea	TRIG	-0.1863	0.1905	--	0.177191
Tyr	BCS	0.211	0.1912	++	0.177354
Hylys	CREA	0.1859	0.1914	++	0.177517
Leu	ALP	0.1859	0.1916	++	0.178479
Glu	TLI	0.1854	0.1926	++	0.178942
Asp	RDW	0.1872	0.1931	++	0.179405
Gln	RDW	-0.187	0.1936	--	0.179568
Car	ALB	0.185	0.1938	++	0.17953
Car	AST	0.185	0.1938	++	0.179893
B-ala	BUN	0.1848	0.1942	++	0.180056
Cysth	AST	-0.1847	0.1944	--	0.180318
Gly	Total WBC	0.1865	0.1947	++	0.180681
Pro	ALP	0.1844	0.1951	++	0.181944
Ser	PLT	0.2307	0.1964	++	0.182107
Leu	BCS	0.2086	0.1966	++	0.182169
Tyr	ALP	0.1838	0.1967	++	0.182732
Asp	TPRO	0.1835	0.1973	++	0.183095
Gly	PLT	-0.2301	0.1977	--	0.184058
Cysth	GLU	-0.183	0.1987	--	0.18442
Arg	TRIG	-0.1828	0.1991	--	0.184683
Amm	CALA	-0.1827	0.1994	--	0.185146
Car	RBC	-0.1844	0.1999	--	0.186909
Cysth	MCV	0.1837	0.2017	++	0.188471
His	PP	-0.183	0.2033	--	0.189834
Hypro	BCS	-0.2049	0.2047	--	0.190297
Orn	CREA	-0.1804	0.2052	--	0.19036
Cysth	BCS	-0.2046	0.2053	--	0.190622
Gly	GLU	-0.1803	0.2056	--	0.192985
Trp	PLI	0.1793	0.208	++	0.193248
Urea	Cobalamin	-0.1792	0.2083	--	0.193411
Urea	MCHC	-0.181	0.2085	--	0.193573
Pea	MCH	0.1809	0.2087	++	0.194436
Ethan	MPV	0.1805	0.2096	++	0.194699
Lys	MPV	0.1804	0.2099	++	0.195062
3-Mhis	Folate	0.1784	0.2103	++	0.195724
Phser	RDW	0.18	0.211	++	0.196787
AST	BUN	0.1777	0.2121	++	0.19795
Lys	HS	-0.1773	0.2133	--	0.199013
Cys	PHOS	0.1769	0.2144	++	0.199375
Glu	Total WBC	-0.1785	0.2148	--	0.201538
Ile	PHOS	0.1759	0.217	++	0.201901
Thr	PCT	-0.1776	0.2174	--	0.201963
Hylys	Cobalamin	-0.1757	0.2175	--	0.203526
Citr	fecal score	0.1769	0.2191	++	0.203689
B-ala	HS	0.175	0.2193	++	0.203852
B-ala	PP	0.1767	0.2195	++	0.205214
Cysth	TBILI	-0.1744	0.2209	--	0.206077
His	Cobalamin	-0.1741	0.2218	--	0.20734
Pea	age	-0.1736	0.2231	--	0.207303
Ethan	HGB	0.1754	0.2231	++	0.207465
Trp	TLI	0.1735	0.2233	++	0.208228
Urea	HCT	-0.175	0.2241	--	0.208791
Trp	PLT	0.2172	0.2247	++	0.209354
Ser	CHOL	0.1728	0.2253	++	0.209716
Ethan	Total WBC	-0.1744	0.2257	--	0.209879
Asn	Folate	0.1726	0.2259	++	0.210042
Urea	MPV	-0.1743	0.2261	--	0.210005
Met	ALB	0.1725	0.2261	++	0.212767
Ile	ALT	-0.1715	0.2289	--	0.21473
Glu	Folate	0.1708	0.2309	++	0.214793
Thr	BUN	0.1707	0.231	++	0.214856
3-Mhis	HGB	-0.1725	0.2311	--	0.215118
Ans	RDW	-0.1723	0.2314	--	0.215781
Glu	Asn	0.1703	0.2321	++	0.215744
Amm	RDW	-0.1721	0.2321	--	0.216107
Amm	BUN	-0.1702	0.2325	--	0.216669
Aaba	BCS	-0.1929	0.2331	--	0.217232
Aaba	age	-0.1697	0.2337	--	0.218895
Taur	TPRO	0.1692	0.2354	++	0.220558
Phser	ALB	0.1685	0.2371	++	0.22342
Arg	Folate	0.1675	0.24	++	0.223483
Ethan	ALP	0.1675	0.2401	++	0.224246
B-ala	TRIG	0.1672	0.2409	++	0.224608
Aaba	TPRO	-0.1671	0.2413	--	0.227271
Cys	MCH	-0.1678	0.244	--	0.227934
Cys	MCV	-0.1676	0.2447	--	0.231397
Pea	MCHC	-0.1664	0.2482	--	0.232859
Aaba	GLU	-0.1642	0.2497	--	0.232822
Lys	ALT	-0.1642	0.2497	--	0.232885
Orn	PCT	0.1658	0.2498	++	0.233148
Glu	CALA	-0.164	0.2501	--	0.23521
Glu	TBILI	-0.1633	0.2522	--	0.237273
His	TPRO	-0.1626	0.2543	--	0.238236
Lys	PLI	0.1623	0.2553	++	0.240299
Phser	HS	0.1615	0.2574	++	0.240461
Leu	PLT	-0.2028	0.2576	--	0.241224
Urea	MCH	0.1629	0.2584	++	0.241287
Glu	AST	0.1612	0.2585	++	0.24225
Hylys	TBILI	-0.1609	0.2595	--	0.243412
Met	ALT	0.1605	0.2607	++	0.244975
Cys	BCS	0.1815	0.2623	++	0.247138
Ala	PCT	0.1608	0.2645	++	0.247201
Asp	HGB	-0.1608	0.2646	--	0.247863
Ser	PCT	0.1606	0.2653	++	0.248326
Pea	Cobalamin	-0.1588	0.2658	--	0.249689
Trp	MCV	-0.1599	0.2672	--	0.250252
Urea	CALA	0.1581	0.2678	++	0.250714
Asp	age	0.158	0.2683	++	0.252377
Cys	GGT	-0.1574	0.27	--	0.25244
AAAA	Folate	0.1574	0.2701	++	0.252403
Arg	CHOL	0.1574	0.2701	++	0.252765
Homocys	ALB	0.1572	0.2705	++	0.253128
Tyr	Folate	0.1571	0.2709	++	0.253691
Trp	ALT	0.1569	0.2715	++	0.255354
Orn	BCS	0.1775	0.2732	++	0.255716
Homocys	BUN	0.1562	0.2736	++	0.255979
Cys	RDW	0.1578	0.2739	++	0.257142
1-Mhis	BCS	-0.1768	0.2751	--	0.257704
Citr	ALT	0.1556	0.2757	++	0.258667
Phe	TBILI	-0.1552	0.2767	--	0.25873
Phe	MCV	-0.1568	0.2768	--	0.260393
Leu	BUN	0.1547	0.2785	++	0.261955
Ala	AST	-0.1542	0.2801	--	0.262118
Hylys	PLI	-0.1541	0.2803	--	0.264281
Car	Cobalamin	-0.1534	0.2825	--	0.265744
Ser	GLU	-0.1529	0.284	--	0.265806
Gln	CREA	0.1529	0.2841	++	0.267369
Car	HCT	-0.154	0.2857	--	0.267432
Citr	ALB	0.1524	0.2858	++	0.267995
Phser	BCS	0.1728	0.2864	++	0.269457
Aaba	PP	-0.1533	0.2879	--	0.27062
Thr	CREA	0.1513	0.2891	++	0.270783
Ser	PP	0.1528	0.2893	++	0.271946
Met	BUN	0.1509	0.2905	++	0.274408
Gln	TRIG	-0.1501	0.293	--	0.274871
Thr	Folate	0.15	0.2935	+	0.275234
Gly	Gln	0.1499	0.2939	+	0.275197
His	GGT	0.1499	0.2939	+	0.275759
AAAA	RDW	0.1512	0.2945	++	0.275822
Orn	Folate	0.1496	0.2946	+	0.275885
Ala	TBILI	-0.1496	0.2947	-	0.276348
Leu	PP	0.151	0.2952	++	0.27941
Cys	ALT	0.1485	0.2983	+	0.279973
Asp	ALP	0.1483	0.2989	+	0.279936
Tyr	ALT	0.1483	0.2989	+	0.281499
Ser	TPRO	0.1478	0.3005	+	0.281461
Cysth	PCT	0.1494	0.3005	+	0.283124
Urea	GLU	-0.1473	0.3022	-	0.283787
Ethan	HCT	0.1486	0.3029	+	0.283849
Lys	Total WBC	0.1486	0.303	+	0.284312
GLU	BCS	0.1668	0.3035	++	0.284675
Tyr	CREA	0.1468	0.3039	+	0.285838
Thr	GGT	-0.1465	0.3051	-	0.2858
Ile	age	-0.1465	0.3051	-	0.285763
Ile	TBILI	-0.1465	0.3051	-	0.286026
Met	age	0.1464	0.3054	+	0.286189
Aaba	PHOS	-0.1463	0.3056	-	0.286651
Cys	BUN	0.1462	0.3061	+	0.286914
Gln	HS	-0.1461	0.3064	-	0.290477
Phser	BUN	0.145	0.31	+	0.29044
Thr	PLT	-0.1823	0.31	--	0.290902
His	RDW	0.1464	0.3105	+	0.291865
Citr	TBILI	-0.1446	0.3115	-	0.291828
Pro	MCH	-0.1461	0.3115	-	0.291891
Val	ALP	0.1445	0.3116	+	0.291953
Trp	MCH	-0.146	0.3117	-	0.292016
Asn	PHOS	0.1445	0.3118	+	0.293379
Met	PCT	-0.1455	0.3132	-	0.293942
Pea	CREA	0.1439	0.3138	+	0.294204
Phser	TBILI	-0.1438	0.3141	-	0.294567
Car	PP	0.1452	0.3145	+	0.29463
Aaba	MCHC	0.1451	0.3146	+	0.297193
B-ala	Total WBC	0.1444	0.3172	+	0.297755
1-Mhis	MCH	0.1442	0.3178	+	0.298518
Val	MCH	-0.1439	0.3186	-	0.300081
Tyr	PHOS	0.142	0.3202	+	0.300044
Ans	CALA	-0.142	0.3202	-	0.300606
Cys	MPV	-0.1433	0.3208	-	0.300869
Car	PLI	0.1418	0.3211	+	0.301732
Arg	PCT	-0.1429	0.322	-	0.301794
Cysth	BUN	0.1415	0.3221	+	0.302457
Met	TBILI	-0.1412	0.3228	-	0.30282
Ethan	PLI	-0.1411	0.3232	-	0.303183
Ethan	GLU	-0.141	0.3236	-	0.305945
Leu	TLI	0.1402	0.3264	+	0.307308
Asn	Total WBC	0.1413	0.3278	+	0.308871
Gln	GLU	0.1394	0.3294	+	0.308834
Aaba	TLI	-0.1394	0.3294	-	0.309996
Pea	PCT	-0.1404	0.3306	-	0.309959
B-ala	TPRO	0.139	0.3306	+	0.311322
Thr	MCV	-0.1401	0.332	-	0.311985
Ethan	GGT	-0.1384	0.3327	-	0.314447
Leu	Folate	0.1377	0.3352	+	0.31471
Phe	PLT	-0.1731	0.3355	--	0.314673
Hylys	age	-0.1376	0.3355	-	0.315136
Pro	ALB	0.1375	0.336	+	0.315998
Aaba	RBC	-0.1386	0.3369	-	0.316461
Met	GLU	0.1371	0.3374	+	0.318324
Asp	HCT	-0.138	0.3393	-	0.318587
1-Mhis	CHOL	0.1365	0.3396	+	0.318649
Asp	CALA	0.1364	0.3397	+	0.321212
Phe	MCH	-0.1371	0.3423	-	0.321375
Pro	GLU	-0.1357	0.3425	-	0.322138
Phe	CREA	0.1355	0.3433	+	0.3228
Val	MCV	-0.1366	0.344	-	0.324663
Orn	MCH	-0.1361	0.3459	-	0.325426
Taur	BCS	-0.1527	0.3467	--	0.325389
Ile	PP	0.1359	0.3467	+	0.326351
Phser	fecal score	0.1356	0.3477	+	0.326514
Amm	AST	0.1342	0.3479	+	0.326477
Hypro	TLI	-0.1342	0.3479	-	0.327239
1-Mhis	fecal score	0.1354	0.3487	+	0.328402
Ala	Folate	0.1336	0.3499	+	0.328465
Phe	RDW	0.135	0.35	+	0.329628
Asn	TPRO	-0.1333	0.3512	-	0.33059
Glu	CHOL	-0.133	0.3522	-	0.330853
B-ala	MPV	-0.1343	0.3525	-	0.330816
Ethan	TPRO	-0.1329	0.3525	-	0.331079
Urea	fecal score	0.1342	0.3528	+	0.332641
Asp	GLU	-0.1324	0.3544	-	0.332904
Phser	AST	0.1323	0.3547	+	0.334167
His	age	0.132	0.356	+	0.33453
Ala	HS	0.1319	0.3564	+	0.334792
Met	MCH	-0.1331	0.3567	-	0.337055
Orn	PLI	0.1311	0.359	+	0.337118
AST	age	0.1311	0.3591	+	0.337681
Pro	HS	0.131	0.3597	+	0.338543
Asn	MCH	-0.1321	0.3606	-	0.340206
Leu	MCH	-0.1316	0.3623	-	0.340669
His	PHOS	0.1301	0.3628	+	0.341332
Gln	BUN	-0.1299	0.3635	-	0.342094
Met	MPV	-0.1311	0.3643	-	0.342557
Leu	MCV	-0.1309	0.3648	-	0.34302
Tyr	Cobalamin	-0.1294	0.3653	-	0.343183
Lys	CALA	0.1294	0.3655	+	0.343945
Citr	Folate	0.1292	0.3663	+	0.344008
Amm	ALT	-0.1291	0.3664	-	0.344371
Hylys	CHOL	0.1291	0.3668	+	0.345434
Ans	BCS	0.1462	0.3679	+	0.346296
Orn	BUN	0.1285	0.3688	+	0.347759
AAAA	MCHC	-0.1294	0.3703	-	0.348622
Thr	ALP	0.1279	0.3712	+	0.351085
Asp	CHOL	0.1272	0.3737	+	0.351047
Thr	CALA	0.1272	0.3737	+	0.35271
Hylys	GGT	0.1268	0.3754	+	0.352873
Ile	ALP	0.1267	0.3756	+	0.353135
Ser	MCHC	-0.1279	0.3759	-	0.356698
3-Mhis	HCT	-0.127	0.3795	-	0.357461
Ser	ALB	-0.1255	0.3803	-	0.360924
Pea	TBILI	0.1246	0.3838	+	0.360986
Thr	TBILI	-0.1245	0.3839	-	0.360949
Asn	MCHC	-0.1258	0.3839	-	0.361512
AAAA	age	0.1244	0.3845	+	0.362775
Arg	Total WBC	0.1253	0.3858	+	0.364037
Arg	PP	-0.125	0.3871	-	0.3649
GLU	age	0.1235	0.388	+	0.365363
Asn	PP	-0.1246	0.3885	-	0.365826
B-ala	RBC	0.1245	0.389	+	0.366388
Amm	HS	0.1231	0.3896	+	0.366551
Taur	CREA	0.123	0.3898	+	0.367314
Aaba	ALT	-0.1228	0.3906	-	0.368277
Met	RDW	0.1238	0.3916	+	0.368939
Arg	CREA	0.1224	0.3923	+	0.369602
His	fecal score	0.1235	0.393	+	0.370965
Thr	TLI	0.1218	0.3944	+	0.373228
Gln	MCHC	0.1225	0.3967	+	0.37359
His	BUN	0.1211	0.3971	+	0.375953
Homocys	PHOS	0.1205	0.3995	+	0.377016
Trp	CREA	0.1202	0.4006	+	0.377679
Ala	GGT	0.1201	0.4013	+	0.377741
Ans	MCH	0.1213	0.4014	+	0.379004
Met	TPRO	0.1197	0.4027	+	0.379067
Urea	AST	0.1197	0.4028	+	0.37943
Ans	CHOL	-0.1196	0.4032	-	0.380692
Leu	TRIG	0.1193	0.4045	+	0.380655
Homocys	Total WBC	0.1205	0.4045	+	0.380718
Pro	AST	-0.1192	0.4046	-	0.38228
Car	MPV	-0.1201	0.4062	-	0.383343
Gly	ALB	-0.1186	0.4073	-	0.384106
Ans	ALP	-0.1184	0.4081	-	0.384169
AAAA	Cobalamin	0.1183	0.4082	+	0.385731
B-ala	HGB	0.1192	0.4098	+	0.387694
Asp	CREA	0.1174	0.4118	+	0.387957
Homocys	CALA	0.1174	0.4121	+	0.38802
Cysth	GGT	-0.1173	0.4122	-	0.388182
Ala	GLU	0.1173	0.4124	+	0.390145
Thr	TPRO	-0.1168	0.4144	-	0.390308
B-ala	PLT	0.1469	0.4146	+	0.390971
Citr	MCV	-0.1178	0.4153	-	0.391333
Glu	PP	-0.1177	0.4157	-	0.391996
Citr	BCS	0.1321	0.4164	+	0.393759
Taur	BUN	0.1158	0.4182	+	0.394022
Ile	PCT	-0.117	0.4185	-	0.394984
Met	GGT	0.1155	0.4195	+	0.395847
Phe	ALT	0.1153	0.4204	+	0.39801
Arg	Cobalamin	-0.1148	0.4226	-	0.398273
1-Mhis	PP	-0.1159	0.4229	-	0.398635
Trp	PCT	0.1158	0.4233	+	0.398898
B-ala	ALP	0.1145	0.4236	+	0.400161
Trp	ALP	0.1142	0.4249	+	0.401224
AST	GLU	0.1139	0.426	+	0.401386
His	AST	-0.1139	0.4262	-	0.401449
Phser	TRIG	0.1139	0.4263	+	0.401412
Phser	MCHC	0.115	0.4263	+	0.403775
Gly	MPV	-0.1145	0.4287	-	0.405437
Urea	TRIG	0.1129	0.4304	+	0.4065
Amm	PLI	-0.1126	0.4315	-	0.408863
Phser	PLT	0.141	0.4339	+	0.408925
Ala	PLT	0.141	0.434	+	0.412288
Cys	ALB	-0.1112	0.4374	-	0.413951
Tyr	age	0.1108	0.4391	+	0.414014
Tyr	AST	0.1107	0.4392	+	0.414176
Thr	PP	-0.1118	0.4394	-	0.414339
Cysth	HGB	-0.1118	0.4396	-	0.416702
Orn	PP	0.1112	0.442	+	0.416765
Ile	MCV	-0.1112	0.4421	-	0.417227
Trp	CALA	0.1099	0.4426	+	0.41819
AAAA	TRIG	0.1097	0.4436	+	0.418253
Asn	AST	-0.1096	0.4437	-	0.418516
Ala	MCV	-0.1107	0.444	-	0.418678
Hypro	ALB	-0.1095	0.4442	-	0.418941
Ala	MPV	0.1106	0.4445	+	0.418904
Trp	CHOL	0.1095	0.4445	+	0.419267
Phe	age	-0.1094	0.4449	-	0.419529
Asn	Cobalamin	-0.1093	0.4452	-	0.419792
Ans	Folate	-0.1092	0.4455	-	0.421555
Arg	PLT	-0.1369	0.4473	-	0.422618
Met	CALA	0.1085	0.4484	+	0.42268
Amm	Total WBC	0.1096	0.4485	+	0.423243
Pea	BCS	-0.1231	0.4491	-	0.424506
Asn	MCV	-0.1092	0.4504	-	0.425069
AAAA	PLI	-0.1079	0.451	-	0.426531
Glu	TPRO	-0.1075	0.4525	-	0.426494
Aaba	BUN	-0.1076	0.4525	-	0.427357
Val	AST	-0.1073	0.4534	-	0.42772
Thr	TRIG	-0.1072	0.4538	-	0.427882
Lys	PLT	-0.1349	0.454	-	0.428145
Citr	age	0.1071	0.4543	+	0.428808
Hypro	PP	0.1081	0.455	+	0.42947
3-Mhis	MCV	0.1079	0.4557	+	0.430133
Cysth	Folate	0.1066	0.4564	+	0.430196
Ile	AST	-0.1066	0.4565	-	0.431059
Aaba	Folate	-0.1064	0.4574	-	0.431121
Taur	MPV	0.1075	0.4575	+	0.432084
Hypro	MCV	0.1073	0.4585	+	0.432747
Trp	GLU	0.106	0.4592	+	0.43281
Amm	PP	-0.1071	0.4593	-	0.434272
His	TRIG	0.1056	0.4608	+	0.434735
Urea	CHOL	0.1055	0.4613	+	0.435398
AAAA	HGB	0.1064	0.462	+	0.437261
Ile	MCH	-0.106	0.4639	-	0.439023
Cys	Folate	0.1045	0.4657	+	0.440086
Car	RDW	0.1053	0.4668	+	0.441649
Hylys	RDW	0.1049	0.4684	+	0.441912
Orn	GGT	0.1038	0.4687	+	0.444274
Asp	PLT	-0.1299	0.4711	-	0.444337
Val	BCS	0.1172	0.4712	+	0.4444
His	Folate	0.1031	0.4713	+	0.445063
Met	MCV	-0.1041	0.472	-	0.446225
Met	TRIG	0.1027	0.4732	+	0.446288
Hypro	TBILI	0.1027	0.4733	+	0.446751
Ethan	MCHC	0.1037	0.4738	+	0.447614
AAAA	HCT	0.1034	0.4747	+	0.448676
Val	TPRO	0.1021	0.4758	+	0.449039
Homocys	MCH	-0.1031	0.4762	-	0.449202
Pro	Cobalamin	-0.102	0.4764	-	0.449765
Urea	ALB	-0.1018	0.477	-	0.450227
Citr	PLT	0.1281	0.4775	+	0.45039
Lys	MCV	-0.1027	0.4777	-	0.450553
Pro	GGT	0.1016	0.4779	+	0.450615
Leu	Cobalamin	0.1016	0.478	+	0.450778
Ans	TPRO	-0.1016	0.4782	-	0.450941
His	TBILI	0.1015	0.4784	+	0.451604
Tyr	CHOL	0.1014	0.4791	+	0.452366
Val	ALT	-0.1012	0.4799	-	0.452429
Asn	fecal score	-0.1022	0.48	-	0.454292
Homocys	Cobalamin	-0.1007	0.4819	-	0.455155
Lys	MCH	-0.1016	0.4828	-	0.455217
B-ala	GGT	-0.1005	0.4829	-	0.45788
Car	BCS	-0.1135	0.4856	-	0.458443
Taur	age	0.0998	0.4862	+	0.458406
Ala	CHOL	-0.0997	0.4862	-	0.458368
Pro	PLT	0.1256	0.4862	+	0.458731
Gln	ALP	-0.0996	0.4866	-	0.459294
1-Mhis	GGT	-0.0995	0.4872	-	0.459457
Asn	CALA	-0.0995	0.4874	-	0.459519
Ans	ALB	0.0994	0.4875	+	0.461582
Amm	CHOL	-0.099	0.4896	-	0.464245
Urea	RDW	0.0994	0.4923	+	0.464808
Orn	ALB	0.0982	0.4929	+	0.46647
Orn	AST	-0.0978	0.4946	-	0.466833
Taur	HS	0.0977	0.495	+	0.468496
Aaba	Cobalamin	0.0974	0.4967	+	0.468759
Gly	GGT	-0.0973	0.497	-	0.468921
Orn	MPV	-0.0983	0.4972	-	0.469184
Gln	Total WBC	0.0982	0.4975	+	0.469547
Met	Cobalamin	0.0971	0.4979	+	0.47071
Gly	BCS	-0.11	0.4991	-	0.471372
Gln	GGT	0.0967	0.4998	+	0.472635
Homocys	GGT	0.0964	0.5011	+	0.473598
Phe	HCT	-0.0971	0.5021	-	0.473661
Trp	HGB	-0.0971	0.5022	-	0.473923
Phe	TPRO	-0.0961	0.5025	-	0.474686
Arg	MCH	-0.0969	0.5033	-	0.474849
Ser	fecal score	-0.0968	0.5035	-	0.475311
Amm	PCT	-0.0967	0.504	-	0.475374
Aaba	GGT	-0.0957	0.5041	-	0.476837
B-ala	TBILI	0.0954	0.5056	+	0.4796
Car	GLU	0.0948	0.5084	+	0.480762
Ser	ALP	-0.0945	0.5096	-	0.481525
Hypro	PCT	-0.0953	0.5104	-	0.482288
Urea	HS	0.0941	0.5112	+	0.482751
Asp	RBC	-0.095	0.5117	-	0.483813
Urea	Total WBC	0.0947	0.5128	+	0.483876
Ans	GLU	0.0938	0.5129	+	0.484239
Ala	ALT	-0.0937	0.5133	-	0.485102
Ethan	HS	-0.0935	0.5142	-	0.486364
Trp	GGT	0.0932	0.5155	+	0.486527
Asp	MCH	-0.0941	0.5157	-	0.48649
Hylys	ALT	0.0931	0.5157	+	0.486753
Tyr	HCT	-0.094	0.516	-	0.486715
B-ala	Folate	0.0931	0.516	+	0.486978
Phe	HGB	-0.094	0.5163	-	0.487141
Taur	PLT	0.117	0.5165	+	0.487204
Lys	PP	0.0939	0.5166	+	0.487166
His	RBC	0.0939	0.5166	+	0.487529
Gln	PLI	0.0928	0.517	+	0.488692
Pea	TPRO	-0.0926	0.5182	-	0.489255
Phser	ALT	0.0924	0.5188	+	0.490717
Cys	PCT	-0.0931	0.5203	-	0.49088
Taur	PLI	0.0921	0.5205	+	0.491843
Phe	TRIG	-0.0919	0.5215	-	0.491906
Phser	PCT	0.0928	0.5216	+	0.494268
Gly	RDW	0.0923	0.524	+	0.494631
Aaba	CHOL	0.0912	0.5244	+	0.495794
Taur	PCT	0.0919	0.5256	+	0.498056
Ser	BUN	-0.0905	0.5279	-	0.498619
Cys	AST	0.0903	0.5285	+	0.499882
Leu	ALB	-0.09	0.5298	-	0.500345
Val	PHOS	0.0899	0.5303	+	0.500907
AAAA	TLI	-0.0898	0.5309	-	0.50137
AAAA	BUN	-0.0897	0.5314	-	0.502133
Pea	HGB	-0.0904	0.5322	-	0.504096
Asn	TBILI	-0.0891	0.5342	-	0.504058
Ethan	Folate	0.0891	0.5342	+	0.504121
Citr	PCT	0.09	0.5343	+	0.504684
Ala	PHOS	-0.0889	0.5349	-	0.504947
His	HGB	0.0898	0.5352	+	0.506009
3-Mhis	MCH	0.0895	0.5363	+	0.506072
Tyr	HS	0.0886	0.5364	+	0.506535
Trp	MCHC	-0.0894	0.5369	-	0.507198
Pea	HS	0.0883	0.5376	+	0.50776
Ans	PP	-0.0891	0.5382	-	0.507823
Amm	age	0.0882	0.5383	+	0.509886
Val	BUN	0.0877	0.5404	+	0.512549
Trp	HCT	-0.0881	0.5431	-	0.512811
Tyr	PLT	-0.1097	0.5434	-	0.512874
Val	HCT	-0.088	0.5435	-	0.513337
Met	PP	0.0879	0.544	+	0.5133
Homocys	HGB	-0.0879	0.544	-	0.514062
Orn	fecal score	-0.0877	0.5448	-	0.514125
Pro	HGB	-0.0877	0.5449	-	0.515188
1-Mhis	TLI	0.0865	0.546	+	0.516851
B-ala	CHOL	0.0862	0.5477	+	0.517213
Trp	TBILI	-0.0861	0.5481	-	0.518876
Ser	MCH	-0.0866	0.5498	-	0.519239
Orn	Total WBC	0.0865	0.5502	+	0.519501
Glu	MCV	-0.0865	0.5505	-	0.521164
Ser	age	0.0852	0.5522	+	0.521327
Phser	ALP	0.0852	0.5524	+	0.52139
Thr	MPV	-0.086	0.5525	-	0.521752
Cysth	MCH	0.0859	0.5529	+	0.523115
Ethan	Cobalamin	0.0847	0.5543	+	0.523178
Thr	Total WBC	-0.0856	0.5544	-	0.523241
Glu	MCH	-0.0856	0.5545	-	0.525203
Phser	TPRO	0.0843	0.5565	+	0.526166
Asn	CHOL	-0.0841	0.5575	-	0.527629
Ala	MCH	-0.0846	0.559	-	0.528192
Pro	PLI	0.0836	0.5596	+	0.529954
Hylys	fecal score	0.0841	0.5614	+	0.530417
Lys	PHOS	0.0831	0.5619	+	0.53218
His	CHOL	-0.0828	0.5637	-	0.532243
Ethan	CHOL	-0.0827	0.5638	-	0.532405
Lys	TLI	-0.0827	0.564	-	0.532968
Urea	PP	-0.0834	0.5646	-	0.532931
Leu	CREA	0.0826	0.5646	+	0.532994
Taur	ALB	0.0826	0.5647	+	0.533556
Ans	Cobalamin	-0.0824	0.5653	-	0.536319
Asp	GGT	-0.0818	0.5681	-	0.536782
Taur	CHOL	-0.0817	0.5686	-	0.537445
Ile	BUN	0.0816	0.5693	+	0.538407
3-Mhis	TRIG	0.0814	0.5703	+	0.54007
Pea	PLI	-0.081	0.572	-	0.540133
Tyr	GLU	-0.081	0.5721	-	0.541396
Tyr	TBILI	0.0807	0.5734	+	0.542058
Glu	RBC	0.0814	0.5741	+	0.542121
Asn	HGB	-0.0814	0.5742	-	0.542184
Met	MCHC	-0.0814	0.5743	-	0.542846
Gln	Folate	-0.0804	0.575	-	0.544409
Ethan	BUN	0.08	0.5766	+	0.544872
Urea	TPRO	-0.0799	0.5771	-	0.544935
Citr	AST	0.0799	0.5772	+	0.546997
His	MPV	0.0803	0.5793	+	0.54746
Car	TRIG	0.0794	0.5798	+	0.547923
Asn	ALT	-0.0793	0.5803	-	0.547986
Amm	TPRO	-0.0793	0.5804	-	0.549248
Citr	Cobalamin	-0.079	0.5817	-	0.550411
His	HCT	0.0796	0.5829	+	0.550474
Cys	TLI	0.0787	0.583	+	0.551537
Pea	Total WBC	-0.0793	0.5841	-	0.553499
Ile	HCT	-0.0789	0.5861	-	0.554362
AAAA	PHOS	0.0779	0.587	+	0.554525
1-Mhis	RDW	-0.0786	0.5872	-	0.555788
Cys	CALA	0.0776	0.5885	+	0.55725
Phser	PHOS	-0.0773	0.59	-	0.557513
His	MCH	-0.078	0.5903	-	0.557776
Val	PCT	-0.0779	0.5906	-	0.560139
His	MCV	-0.0774	0.593	-	0.562201
Ans	BUN	-0.0762	0.5951	-	0.562364
Orn	CHOL	0.0762	0.5953	+	0.564127
Ans	GGT	-0.0758	0.5971	-	0.56649
Cys	HS	0.0753	0.5995	+	0.566852
Orn	CALA	0.0752	0.5999	+	0.568815
Phe	Cobalamin	-0.0748	0.6019	-	0.569878
Taur	ALT	0.0746	0.603	+	0.570641
Phe	PP	-0.0752	0.6038	-	0.571003
Asp	Total WBC	0.0751	0.6042	+	0.571166
AAAA	fecal score	0.0751	0.6044	+	0.575129
Lys	HCT	0.0742	0.6084	+	0.576192
Car	fecal score	-0.074	0.6095	-	0.576454
Urea	PCT	-0.0739	0.6098	-	0.577817
Pea	ALB	0.0729	0.6112	+	0.57798
Phe	MCHC	-0.0736	0.6114	-	0.578442
Ala	ALP	-0.0728	0.6119	-	0.578705
Phe	BCS	0.0826	0.6122	+	0.578968
Ethan	fecal score	-0.0734	0.6125	-	0.579231
Thr	GLU	-0.0726	0.6128	-	0.579793
Pro	RDW	0.0732	0.6134	+	0.579956
Amm	Folate	0.0724	0.6136	+	0.580319
Citr	PLI	0.0723	0.614	+	0.583482
Amm	GLU	0.0717	0.6172	+	0.583544
Hylys	BCS	-0.0814	0.6173	-	0.583707
Cys	HCT	-0.0724	0.6175	-	0.58427
Pro	MCV	-0.0722	0.6181	-	0.585533
Arg	ALB	0.0712	0.6194	+	0.586395
AAAA	ALP	-0.071	0.6203	-	0.586358
Val	TLI	-0.071	0.6203	-	0.586421
Lys	HGB	0.0718	0.6204	+	0.586784
Asn	HCT	-0.0717	0.6208	-	0.589046
Pea	ALP	-0.0705	0.6231	-	0.589309
B-ala	HCT	0.0712	0.6234	+	0.589872
Orn	MCV	-0.071	0.624	-	0.590235
Hylys	GLU	-0.0702	0.6244	-	0.590297
AAAA	MPV	0.0709	0.6245	+	0.59096
Gln	PHOS	-0.0701	0.6252	-	0.591323
Arg	MCV	-0.0707	0.6256	-	0.593986
AAAA	ALB	-0.0694	0.6283	-	0.594148
Ans	MCV	0.0701	0.6285	+	0.594211
Val	MCHC	-0.0701	0.6286	-	0.594774
Trp	PHOS	0.0692	0.6292	+	0.595137
Phser	GGT	-0.0692	0.6296	-	0.597999
Leu	GGT	-0.0686	0.6325	-	0.598362
Val	HGB	-0.0692	0.6329	-	0.598625
Leu	RDW	0.0692	0.6332	+	0.598987
Glu	Cobalamin	0.0684	0.6336	+	0.59915
Leu	MCHC	-0.069	0.6338	-	0.599313
Pro	HCT	-0.069	0.634	-	0.599876
Pea	HCT	-0.0689	0.6346	-	0.600138
Gly	TLI	-0.0681	0.6349	-	0.600201
Urea	BCS	-0.0774	0.635	-	0.602764
Asn	PLI	-0.0676	0.6376	-	0.602927
Orn	HS	0.0675	0.6378	+	0.603289
Cys	RBC	0.0681	0.6382	+	0.603452
Car	GGT	0.0674	0.6384	+	0.607615
Ans	MCHC	0.0672	0.6426	+	0.609778
1-Mhis	RBC	-0.0668	0.6448	-	0.61194
Met	PLT	0.0828	0.647	+	0.612403
Ans	PHOS	-0.0656	0.6475	-	0.613066
Car	MCV	0.0661	0.6482	+	0.613929
Hylys	MCH	-0.0659	0.6491	-	0.613991
Glu	GLU	0.0652	0.6492	+	0.613954
1-Mhis	ALP	0.0652	0.6492	+	0.614417
Asn	CREA	-0.0651	0.6497	-	0.61508
Homocys	RBC	0.0657	0.6504	+	0.615742
Tyr	RDW	-0.0655	0.6511	-	0.616405
Tyr	TPRO	-0.0647	0.6518	-	0.616968
Hypro	ALT	-0.0646	0.6524	-	0.617031
Citr	RBC	0.0653	0.6525	+	0.617293
Arg	ALT	-0.0645	0.6528	-	0.618156
Ser	HS	-0.0643	0.6537	-	0.619019
Ser	Folate	-0.0642	0.6546	-	0.620082
Urea	Folate	0.064	0.6557	+	0.620144
Ethan	RDW	-0.0646	0.6558	-	0.620207
His	Total WBC	0.0646	0.6559	+	0.62107
Val	MPV	0.0644	0.6568	+	0.621032
Amm	RBC	-0.0644	0.6568	-	0.621095
Asp	AST	-0.0637	0.6569	-	0.623958
Trp	fecal score	0.0638	0.6598	+	0.624221
Phe	MPV	0.0637	0.6601	+	0.624483
Ethan	RBC	-0.0637	0.6604	-	0.624546
1-Mhis	HCT	0.0637	0.6605	+	0.624509
Arg	HGB	-0.0637	0.6605	-	0.628972
Hypro	fecal score	0.0628	0.665	+	0.629134
Cysth	Cobalamin	-0.0621	0.6652	-	0.629497
3-Mhis	ALB	-0.062	0.6656	-	0.62966
Car	PLT	-0.0781	0.6658	-	0.632023
Pea	AST	0.0615	0.6682	+	0.632085
AAAA	GGT	0.0615	0.6683	+	0.632548
Urea	GGT	-0.0614	0.6688	-	0.633111
Urea	TBILI	0.0612	0.6694	+	0.633974
Asp	fecal score	0.0617	0.6703	+	0.636136
Hylys	ALB	-0.0606	0.6725	-	0.636199
Thr	BCS	0.0689	0.6726	+	0.636262
His	CALA	-0.0606	0.6727	-	0.637325
Cys	PP	0.061	0.6738	+	0.637287
Ans	HCT	0.061	0.6738	+	0.63735
Pea	GGT	-0.0604	0.6739	-	0.639313
Homocys	fecal score	-0.0606	0.6759	-	0.640976
Leu	HS	0.0596	0.6776	+	0.641638
Pro	fecal score	0.0601	0.6783	+	0.643701
Met	fecal score	0.0597	0.6804	+	0.644264
Taur	PHOS	0.059	0.681	+	0.644727
B-ala	MCV	-0.0595	0.6815	-	0.644989
Val	GGT	-0.0588	0.6818	-	0.645452
Val	HS	-0.0587	0.6823	-	0.646715
1-Mhis	HS	0.0585	0.6836	+	0.648577
AAAA	GLU	-0.0581	0.6855	-	0.64934
3-Mhis	fecal score	-0.0585	0.6863	-	0.649703
Pea	CALA	0.0579	0.6867	+	0.649966
Homocys	HCT	-0.0584	0.687	-	0.651328
Gln	HCT	-0.0581	0.6884	-	0.651891
Leu	RBC	0.058	0.689	+	0.652054
His	ALB	0.0574	0.6892	+	0.658617
Tyr	HGB	-0.0567	0.6958	-	0.658779
Tyr	GGT	0.0561	0.696	+	0.660142
Hylys	PP	0.0564	0.6974	+	0.660305
Ile	MPV	0.0563	0.6976	+	0.663068
Cysth	HCT	-0.0558	0.7004	-	0.66343
Gln	Cobalamin	-0.0551	0.7008	-	0.663993
3-Mhis	CHOL	0.055	0.7014	+	0.664156
Asn	BUN	-0.055	0.7016	-	0.664219
B-ala	PCT	-0.0555	0.7017	-	0.664181
3-Mhis	RDW	-0.0555	0.7017	-	0.665244
Cysth	ALT	-0.0548	0.7028	-	0.665207
Arg	AST	-0.0548	0.7028	-	0.66637
Aaba	CREA	-0.0545	0.704	-	0.666732
Leu	PHOS	0.0544	0.7044	+	0.668595
Gly	PP	0.0546	0.7063	+	0.670758
Lys	TPRO	0.0536	0.7085	+	0.671621
Ans	Total WBC	0.054	0.7094	+	0.671783
3-Mhis	MPV	-0.054	0.7096	-	0.672446
Asn	ALP	-0.0533	0.7103	-	0.672909
Glu	ALB	0.0532	0.7108	+	0.673872
Pro	age	0.053	0.7118	+	0.674434
Asp	PCT	-0.0534	0.7124	-	0.675097
Citr	GLU	0.0528	0.7131	+	0.67596
Aaba	HCT	-0.0531	0.714	-	0.676023
Gly	TBILI	0.0526	0.7141	+	0.676385
Homocys	ALP	0.0525	0.7145	+	0.676848
Glu	HCT	-0.0529	0.715	-	0.676911
Gly	MCH	-0.0529	0.7151	-	0.677173
Cys	age	0.0523	0.7154	+	0.677136
Ethan	ALB	0.0523	0.7154	+	0.678699
Cys	MCHC	-0.0526	0.717	-	0.679262
Phe	AST	-0.0519	0.7176	-	0.679224
3-Mhis	AST	0.0519	0.7176	+	0.680987
Aaba	MCH	0.0521	0.7194	+	0.68125
Ethan	TRIG	-0.0515	0.7197	-	0.681413
Arg	BUN	-0.0515	0.7199	-	0.681475
Aaba	RDW	0.052	0.72	+	0.684038
Hylys	PLT	-0.0642	0.7226	-	0.684501
Gln	MCH	0.0514	0.7231	+	0.684564
Homocys	RDW	-0.0514	0.7232	-	0.685426
Lys	PCT	-0.0512	0.7241	-	0.686189
Met	AST	0.0505	0.7249	+	0.686652
Glu	BUN	-0.0504	0.7254	-	0.687915
Arg	MPV	-0.0507	0.7267	-	0.688477
Pea	TLI	0.05	0.7273	+	0.68964
Aaba	AST	0.0498	0.7285		0.690303
Lys	TRIG	0.0497	0.7292		0.690266
Car	ALT	0.0497	0.7292		0.692128
Thr	AST	-0.0493	0.7311		0.692091
Ala	TRIG	-0.0493	0.7311		0.692354
Ans	HGB	0.0498	0.7314		0.692917
Phser	CALA	-0.0491	0.732		0.693079
Ile	HGB	-0.0496	0.7322		0.694542
Homocys	PLI	-0.0488	0.7337		0.696005
Car	TBILI	-0.0485	0.7352		0.696468
Lys	RBC	0.0489	0.7357		0.69673
Ile	MCHC	-0.0489	0.736		0.697193
Urea	PLT	-0.0609	0.7365	-	0.697356
Ile	RBC	-0.0487	0.7367		0.698618
Tyr	RBC	-0.0485	0.738		0.699281
AST	BCS	-0.0544	0.7387	-	0.699444
B-ala	ALT	0.0478	0.7389		0.699707
Lys	ALB	-0.0478	0.7392		0.700069
Ala	BUN	-0.0477	0.7396		0.700032
Orn	GLU	0.0477	0.7396		0.699995
3-Mhis	HS	-0.0477	0.7396		0.700558
Hylys	MCV	0.0481	0.7402		0.70142
Citr	HS	-0.0474	0.7411		0.701583
Ans	RBC	0.0479	0.7413		0.701946
Ile	CREA	0.0473	0.7417		0.702109
Lys	BCS	0.0537	0.7419	+	0.702371
Taur	MCHC	-0.0477	0.7422		0.702834
Orn	Cobalamin	-0.0471	0.7427		0.703297
Lys	age	0.047	0.7432		0.70366
Val	Folate	-0.0469	0.7436		0.704322
Glu	fecal score	-0.0473	0.7443		0.704685
Gln	HGB	-0.0472	0.7447		0.704848
Arg	fecal score	-0.0472	0.7449		0.705411
Ile	RDW	0.0471	0.7455		0.705773
Phser	CREA	-0.0465	0.7459		0.707736
B-ala	GLU	0.0461	0.7479		0.710799
Citr	HGB	-0.046	0.751		0.711762
Phser	MPV	0.0458	0.752		0.714124
Pea	RDW	0.0454	0.7544		0.714187
Urea	ALT	-0.0449	0.7545		0.71425
Gln	RBC	-0.0453	0.7546		0.715513
Asn	GGT	0.0446	0.7559		0.716875
Phser	PP	0.0448	0.7573		0.717138
Leu	fecal score	0.0448	0.7576		0.717401
Amm	MCHC	0.0447	0.7579		0.717463
Asp	TBILI	-0.0442	0.758		0.717726
Aaba	ALP	0.0442	0.7583		0.718289
Pea	PP	-0.0445	0.7589		0.720152
B-ala	AST	0.0437	0.7608		0.720814
Hypro	MCH	0.044	0.7615		0.721877
Cys	HGB	-0.0438	0.7626		0.72494
Gln	AST	0.0428	0.7657		0.725603
Ile	fecal score	0.0431	0.7664		0.726065
Asn	age	0.0425	0.7669		0.726228
Arg	GGT	-0.0425	0.7671		0.726491
Taur	HGB	0.0429	0.7674		0.726454
Val	TRIG	0.0424	0.7674		0.728316
Gln	CALA	-0.0421	0.7693		0.728879
Tyr	ALB	0.042	0.7699		0.728942
Taur	GGT	-0.042	0.77		0.729205
Thr	HS	-0.0419	0.7703		0.730167
Ans	ALT	0.0417	0.7713		0.73113
Tyr	PP	-0.042	0.7723		0.731293
Ans	age	0.0415	0.7725		0.732956
Met	HCT	-0.0416	0.7742		0.734118
Car	CHOL	0.041	0.7754		0.738181
Ile	HS	-0.0402	0.7795		0.738144
His	MCHC	-0.0406	0.7795		0.739507
Ala	Cobalamin	0.0399	0.7809		0.740269
Gln	CHOL	0.0398	0.7817		0.741632
Hylys	AST	0.0395	0.7831		0.742095
Tyr	MCHC	-0.0398	0.7836		0.743158
Asp	ALB	-0.0392	0.7847		0.74422
Hypro	RDW	-0.0394	0.7858		0.744383
AAAA	CREA	-0.039	0.786		0.747046
Asn	HS	0.0385	0.7887		0.747108
Met	Total WBC	0.0388	0.7888		0.747371
AST	TPRO	-0.0384	0.7891		0.750134
3-Mhis	TLI	-0.0379	0.7919		0.750297
Phe	GLU	-0.0378	0.7921		0.751759
AAAA	MCV	0.0379	0.7936		0.753222
Asn	ALB	0.0373	0.7951		0.754885
B-ala	ALB	0.037	0.7968		0.755648
3-Mhis	PLI	0.0368	0.7976		0.75631
His	PCT	0.0371	0.7983		0.757273
Phe	fecal score	0.0369	0.7993		0.757336
His	PLT	0.046	0.7994		0.757399
Thr	age	-0.0365	0.7995		0.757561
Amm	TLI	0.0364	0.7997		0.758224
Amm	PHOS	-0.0363	0.8004		0.759187
Asn	GLU	0.0361	0.8014		0.75995
Amm	MCH	0.0363	0.8022		0.760212
Ala	MCHC	-0.0363	0.8025		0.760675
Ethan	AST	0.0358	0.803		0.761738
Taur	MCV	-0.036	0.8041		0.762601
Phser	MCV	-0.0358	0.805		0.764063
B-ala	Cobalamin	0.0352	0.8065		0.764626
Homocys	PCT	0.0354	0.8071		0.765189
Hylys	HS	0.0349	0.8077		0.765352
Orn	TPRO	0.0349	0.8079		0.765514
Glu	RDW	0.0352	0.8081		0.767077
Ser	ALT	-0.0346	0.8097		0.76794
Arg	RBC	-0.0348	0.8106		0.768903
Ala	CALA	-0.0342	0.8116		0.770365
Phser	Total WBC	0.0343	0.8131		0.770328
Phser	MCH	0.0343	0.8131		0.771791
Asp	PLI	-0.0337	0.8146		0.775654
Glu	ALP	-0.0329	0.8185		0.775816
3-Mhis	TPRO	-0.0329	0.8187		0.776579
Aaba	HGB	-0.0331	0.8195		0.777342
Glu	HGB	-0.033	0.8203		0.778404
B-ala	PLI	-0.0324	0.8214		0.778767
Ile	GGT	-0.0323	0.8218		0.77933
Homocys	ALT	0.0322	0.8224		0.779293
His	GLU	0.0322	0.8224		0.779655
Lys	CREA	-0.0321	0.8228		0.779718
Lys	ALP	-0.0321	0.8229		0.780481
Urea	age	-0.032	0.8237		0.782144
Pro	ALT	-0.0317	0.8254		0.782606
Ser	RDW	0.0319	0.8259		0.782769
Leu	AST	-0.0315	0.8261		0.787532
AAAA	RBC	0.031	0.8309		0.790495
Cys	TPRO	-0.0301	0.8339		0.792057
B-ala	fecal score	0.0301	0.8355		0.79462
Amm	HCT	-0.0296	0.8381		0.794683
Ans	AST	0.0293	0.8382		0.794846
Phe	BUN	-0.0293	0.8384		0.797508
Cysth	HS	-0.0288	0.8411		0.798671
Ser	MCV	-0.0289	0.8423		0.799334
Leu	TPRO	0.0284	0.843		0.799597
Gly	fecal score	-0.0287	0.8433		0.803259
Phser	CHOL	0.0277	0.847		0.804122
Gly	PLI	0.0275	0.8479		0.804085
Ala	CREA	0.0275	0.8479		0.804948
Ile	Cobalamin	0.0274	0.8488		0.80551
Tyr	MCH	0.0275	0.8494		0.807173
Val	RDW	0.0272	0.8511		0.808636
Taur	HCT	0.027	0.8526		0.810199
Met	RBC	0.0267	0.8542		0.811561
B-ala	CREA	0.0261	0.8556		0.812724
Val	RBC	-0.0262	0.8568		0.814487
Ser	CALA	-0.0256	0.8586		0.815849
Ile	BCS	0.0288	0.86		0.817312
Gln	TLI	-0.0251	0.8615		0.817475
Gly	MCV	0.0253	0.8617		0.818638
Lys	MCHC	-0.025	0.8629		0.8198
Lys	BUN	0.0246	0.8641		0.821363
Phe	GGT	-0.0243	0.8657		0.821526
Tyr	MPV	-0.0245	0.8659		0.821489
1-Mhis	HGB	0.0245	0.8659		0.821651
Aaba	TBILI	-0.0242	0.8661		0.821714
Amm	Cobalamin	-0.0242	0.8662		0.822677
Asp	MPV	0.0243	0.8672		0.82314
Trp	Cobalamin	0.0239	0.8677		0.823202
Pro	RBC	0.0242	0.8678		0.823365
Cys	Total WBC	-0.0241	0.868		0.824028
AAAA	PCT	-0.024	0.8687		0.824391
Arg	TBILI	0.0237	0.8691		0.824553
Hypro	AST	0.0236	0.8693		0.826016
Leu	ALT	-0.0233	0.8708		0.826079
Cysth	RDW	0.0236	0.8709		0.827042
Pro	PCT	-0.0234	0.8719		0.828404
Lys	GLU	0.0229	0.8733		0.830867
1-Mhis	Total WBC	-0.0227	0.8758		0.83123
Phe	ALB	0.0224	0.8762		0.831293
Asn	MPV	-0.0226	0.8763		0.831755
Leu	HCT	-0.0225	0.8768		0.834818
Met	CREA	-0.0217	0.8799		0.837381
Phe	Folate	-0.0212	0.8825		0.840044
Amm	TRIG	-0.0207	0.8852		0.842506
Gly	ALT	0.0203	0.8877		0.843869
Homocys	GLU	-0.02	0.8891		0.845332
Phe	TLI	-0.0198	0.8906		0.845894
Orn	ALT	0.0196	0.8912		0.850057
AAAA	MCH	0.0191	0.8954		0.85072
Arg	PLI	-0.0187	0.8961		0.851283
AAAA	HS	-0.0186	0.8967		0.851645
3-Mhis	PP	0.0188	0.8971		0.853808
Car	age	0.0182	0.8993		0.854371
Aaba	fecal score	-0.0183	0.8999		0.855434
Arg	BCS	-0.0203	0.901		0.856896
1-Mhis	PLI	0.0176	0.9025		0.858459
Leu	age	-0.0173	0.9041		0.858422
Hypro	PLI	0.0173	0.9041		0.858785
Val	fecal score	0.0174	0.9045		0.859047
Homocys	MCV	-0.0173	0.9048		0.85941
3-Mhis	ALT	-0.0171	0.9052		0.860573
Taur	AST	0.0169	0.9064		0.860536
Cysth	ALB	0.0169	0.9064		0.861898
Trp	Total WBC	0.0168	0.9078		0.861961
Tyr	CALA	0.0166	0.9079		0.863624
Asn	RBC	-0.0165	0.9096		0.866187
Trp	TRIG	-0.0158	0.9122		0.866249
1-Mhis	Cobalamin	-0.0158	0.9123		0.866612
Arg	GLU	-0.0157	0.9127		0.868575
Trp	BUN	0.0154	0.9147		0.868638
Amm	HGB	-0.0155	0.9148		0.8699
1-Mhis	ALB	0.0151	0.9161		0.869963
Arg	HS	0.0151	0.9162		0.870926
Taur	RBC	0.0151	0.9172		0.871389
Gln	MCV	-0.015	0.9177		0.873251
B-ala	RDW	0.0146	0.9196		0.873314
AAAA	BCS	0.0165	0.9197		0.873777
Hypro	TRIG	-0.0144	0.9202		0.875439
Phe	RBC	-0.0142	0.9219		0.876102
Gln	ALB	-0.0139	0.9226		0.878365
TBILI	GLU	0.0135	0.9249		0.879728
Ans	TLI	0.0133	0.9263		0.88059
Aaba	MCV	0.0133	0.9272		0.881053
Gly	TPRO	-0.013	0.9277		0.881516
Taur	GLU	-0.0129	0.9282		0.882279
Met	HGB	-0.0129	0.929		0.882841
Asp	MCV	-0.0128	0.9296		0.884104
AAAA	Total WBC	0.0126	0.9309		0.884067
Tyr	MCV	-0.0126	0.9309		0.88493
Hylys	PCT	-0.0124	0.9318		0.884992
Trp	RBC	0.0124	0.9319		0.885355
Citr	GGT	0.0122	0.9323		0.885918
Hypro	TPRO	0.0121	0.9329		0.885981
Leu	TBILI	0.0121	0.933		0.886243
Thr	fecal score	-0.0122	0.9333		0.888106
Cys	GLU	-0.0117	0.9352		0.888569
Ser	TRIG	-0.0116	0.9357		0.889032
Thr	ALT	0.0115	0.9362		0.890694
Lys	fecal score	-0.0113	0.9379		0.892657
Glu	MCHC	0.0109	0.9399		0.89342
Glu	PHOS	-0.0107	0.9407		0.896383
Ser	PLI	-0.0101	0.9437		0.897745
AST	CREA	-0.0099	0.9451		0.900308
Phser	Folate	-0.0094	0.9477		0.900271
Pea	CHOL	-0.0094	0.9477		0.901934
Arg	TLI	-0.0091	0.9494		0.902196
AAAA	AST	-0.009	0.9497		0.903359
Val	age	-0.0088	0.9509		0.904922
1-Mhis	AST	-0.0086	0.9525		0.905285
Asn	PLT	0.0107	0.9529		0.905247
Asn	PCT	-0.0086	0.9529		0.90721
Leu	MPV	-0.0082	0.9549		0.908073
Gly	HS	-0.008	0.9558		0.908635
Homocys	TBILI	0.0079	0.9564		0.908998
Gln	ALT	0.0078	0.9568		0.909161
Ala	Total WBC	-0.0078	0.957		0.909924
Glu	PLI	-0.0076	0.9578		0.910086
AAAA	PLT	0.0095	0.958		0.910049
Amm	CREA	0.0076	0.958		0.910412
Homocys	AST	-0.0075	0.9584		0.910575
Hylys	Total WBC	-0.0075	0.9586		0.912237
Val	CREA	-0.0072	0.9603		0.9132
Asn	TRIG	0.007	0.9613		0.913663
AAAA	ALT	-0.0069	0.9618		0.913626
Ile	Folate	0.0069	0.9618		0.914588
Ile	TRIG	0.0067	0.9628		0.915151
Cys	TBILI	-0.0066	0.9634		0.915514
Taur	MCH	0.0066	0.9638		0.915677
Hylys	TPRO	-0.0065	0.964		0.916439
Ile	TPRO	0.0063	0.9648		0.916402
Trp	RDW	0.0064	0.9648		0.916365
Car	HS	0.0063	0.9648		0.917328
Gly	TRIG	0.0062	0.9658		0.91729
1-Mhis	TRIG	-0.0062	0.9658		0.917653
Leu	HGB	0.0061	0.9662		0.920216
Orn	RDW	0.0057	0.9688		0.920679
Met	HS	-0.0055	0.9693		0.921141
Thr	ALB	-0.0054	0.9698		0.921104
Aaba	ALB	0.0054	0.9698		0.922067
Asp	ALT	0.0052	0.9708		0.92353
His	ALP	-0.005	0.9723		0.923692
Thr	RDW	0.005	0.9725		0.924255
Arg	HCT	-0.0049	0.9731		0.924418
Ser	MPV	-0.0049	0.9733		0.92608
Pea	MPV	0.0045	0.975		0.926543
B-ala	MCH	-0.0045	0.9755		0.927106
Gly	AST	-0.0043	0.9761		0.929869
His	ALT	-0.0038	0.9789		0.930031
Arg	RDW	0.0038	0.9791		0.930494
Ile	TLI	0.0037	0.9796		0.931257
Trp	HS	0.0035	0.9804		0.93172
Amm	ALB	0.0034	0.9809		0.931982
Cys	fecal score	0.0034	0.9812		0.932645
Tyr	TRIG	0.0033	0.9819		0.933008
Amm	PLT	0.004	0.9823		0.933271
Pro	TBILI	-0.0031	0.9826		0.935533
Hypro	HS	0.0027	0.9849		0.936096
Asp	BCS	0.003	0.9855		0.936259
Trp	AST	0.0026	0.9857		0.937922
Gln	age	0.0023	0.9874		0.938284
Car	MCH	-0.0022	0.9878		0.940947
Tyr	fecal score	-0.0017	0.9905		0.94161
Val	Cobalamin	0.0016	0.9912		0.942673
Lys	GGT	-0.0014	0.9923		0.942835
GLU	HS	-0.0014	0.9925		0.942998
Hylys	TLI	-0.0013	0.9927		0.943361
B-ala	MCHC	0.0013	0.9931		0.943424
B-ala	CALA	-0.0012	0.9932		0.943586
Citr	HCT	0.0012	0.9934		0.944049
Amm	MCV	0.0011	0.9939		0.945712
Hypro	PLT	0.001	0.9956		0.946375
Car	PCT	0.0007	0.9963		0.947137
Cys	PLT	0.0007	0.9971		0.9482
Ser	TLI	0.0003	0.9982		0.9982
